# Supplementary material for: 2-(1-Ethyl-5-meth­oxy-1H-indol-3-yl)-N-isopropyl-2-oxoacetamide
Source: Acta Crystallogr Sect E Struct Rep Online. 2011 Apr 16;67(Pt 5):o1158. doi: 10.1107/S1600536811012815 (PMC3089210; doi:10.1107/S1600536811012815)
Supplement: Supplementary file 1 [file e-67-o1158-sup1.cif]

##############################################################################
#                                                                            #
# This CIF contains the data in a paper accepted for publication in          #
# Acta Crystallographica Section E. It conforms to the requirements of       #
# Notes for Authors for Acta Crystallographica Section E, and has been       #
# peer reviewed under the auspices of the IUCr Commission on Journals.       #
#                                                                            #
# Full details of the Crystallographic Information File format               #
# are given in the paper "The Crystallographic Information File (CIF):       #
# a New Standard Archive File for Crystallography" by S. R. Hall, F. H.      #
# Allen and I. D. Brown [Acta Cryst. (1991), A47, 655-685].                  #
#                                                                            #
# The current version of the core CIF dictionary is obtainable from          #
# ftp://ftp.iucr.org/pub/cif_core.dic.                                       #
#                                                                            #
# Software is freely available for graphical display of the structure(s)     #
# in this CIF. For information consult the CIF software page                 #
# http://www.iucr.org/resources/cif/software.                                #
#                                                                            #
# This file may be used for bona fide research purposes within the           #
# scientific community so long as proper attribution is given to the journal # 
# article from which it was obtained.                                        #
#                                                                            #
##############################################################################
data_I
_audit_creation_method     SHELXL-97
_chemical_name_systematic
;
2-(1-Ethyl-5-methoxy-1<i>H</i>-indol-3-yl)-<i>N</i>-isopropyl-2-oxoacetamide
;
_chemical_name_common     ?
_chemical_formula_moiety     'C16 H20 N2 O3'
_chemical_formula_sum     'C16 H20 N2 O3'
_chemical_formula_iupac     'C16 H20 N2 O3'
_chemical_formula_weight     288.34
_chemical_melting_point     ?
_symmetry_cell_setting     orthorhombic
_symmetry_space_group_name_H-M     'P b c a'
_symmetry_space_group_name_Hall     '-P 2ac 2ab'
loop_
    _symmetry_equiv_pos_as_xyz
    'x, y, z'
    '-x+1/2, -y, z+1/2'
    '-x, y+1/2, -z+1/2'
    'x+1/2, -y+1/2, -z'
    '-x, -y, -z'
    'x-1/2, y, -z-1/2'
    'x, -y-1/2, z-1/2'
    '-x-1/2, y-1/2, z'
_cell_length_a     11.593(3)
_cell_length_b     9.182(2)
_cell_length_c     27.796(6)
_cell_angle_alpha     90.00
_cell_angle_beta     90.00
_cell_angle_gamma     90.00
_cell_volume     2958.8(11)
_cell_formula_units_Z     8
_cell_measurement_reflns_used     9914
_cell_measurement_theta_min     1.9
_cell_measurement_theta_max     27.9
_cell_measurement_temperature     113(2)
_exptl_crystal_description     Prism
_exptl_crystal_colour     Colorless
_exptl_crystal_size_max     0.30
_exptl_crystal_size_mid     0.24
_exptl_crystal_size_min     0.10
_exptl_crystal_density_diffrn     1.295
_exptl_crystal_density_meas     ?
_exptl_crystal_density_method     'not measured'
_exptl_crystal_F_000     1232
_exptl_absorpt_coefficient_mu     0.090
_exptl_absorpt_correction_type     multi-scan
_exptl_absorpt_process_details     '(CrystalClear; Rigaku, 2005)'
_exptl_absorpt_correction_T_min     0.9735
_exptl_absorpt_correction_T_max     0.9911
_exptl_special_details
;
;
_diffrn_ambient_temperature     113(2)
_diffrn_radiation_type     MoK\a
_diffrn_radiation_wavelength     0.71073
_diffrn_radiation_source     'rotating anode'
_diffrn_radiation_monochromator     multilayer
_diffrn_measurement_device_type     'Rigaku Saturn CCD area-detector'
_diffrn_measurement_method     '\w and \f'
_diffrn_detector_area_resol_mean     14.63
_diffrn_reflns_number     25486
_diffrn_reflns_av_R_equivalents     0.0529
_diffrn_reflns_av_sigmaI/netI     0.0351
_diffrn_reflns_theta_min     1.47
_diffrn_reflns_theta_max     27.86
_diffrn_reflns_theta_full     27.86
_diffrn_measured_fraction_theta_max     1.000
_diffrn_measured_fraction_theta_full     1.000
_diffrn_reflns_limit_h_min     -14
_diffrn_reflns_limit_h_max     15
_diffrn_reflns_limit_k_min     -12
_diffrn_reflns_limit_k_max     9
_diffrn_reflns_limit_l_min     -36
_diffrn_reflns_limit_l_max     36
_diffrn_standards_number     0
_diffrn_standards_interval_count     0
_diffrn_standards_interval_time     0
_diffrn_standards_decay_%     0
_refine_special_details
;
Refinement of <i>F</i>^2^ against ALL reflections. The weighted <i>R</i>-factor
<i>wR</i> and goodness of fit <i>S</i> are based on <i>F</i>^2^, conventional
<i>R</i>-factors <i>R</i> are based on <i>F</i>, with <i>F</i> set to zero for
negative <i>F</i>^2^. The threshold expression of <i>F</i>^2^ >
\s(<i>F</i>^2^) is used only for calculating <i>R</i>-factors(gt) <i>etc</i>.
and is not relevant to the choice of reflections for refinement.
<i>R</i>-factors based on <i>F</i>^2^ are statistically about twice as large
as those based on <i>F</i>, and <i>R</i>- factors based on ALL data will be
even larger.
;
_reflns_number_total     3527
_reflns_number_gt     3320
_reflns_threshold_expression     I>2sigma(I)
_refine_ls_structure_factor_coef     Fsqd
_refine_ls_matrix_type     full
_refine_ls_R_factor_all     0.0501
_refine_ls_R_factor_gt     0.0471
_refine_ls_wR_factor_gt     0.1301
_refine_ls_wR_factor_ref     0.1329
_refine_ls_goodness_of_fit_ref     1.121
_refine_ls_restrained_S_all     1.126
_refine_ls_number_reflns     3527
_refine_ls_number_parameters     204
_refine_ls_number_restraints     39
_refine_ls_hydrogen_treatment     mixed
_refine_ls_weighting_scheme     calc
_refine_ls_weighting_details
         'calc w=1/[\s^2^(Fo^2^)+(0.0661P)^2^+0.8297P] where P=(Fo^2^+2Fc^2^)/3'
_atom_sites_solution_hydrogens     geom
_atom_sites_solution_primary     direct
_atom_sites_solution_secondary     difmap
_refine_ls_shift/su_max     0.001
_refine_ls_shift/su_mean     0.000
_refine_diff_density_max     0.323
_refine_diff_density_min     -0.282
_refine_ls_extinction_method     none
_refine_ls_extinction_coef     ?
loop_
    _atom_type_symbol
    _atom_type_description
    _atom_type_scat_dispersion_real
    _atom_type_scat_dispersion_imag
    _atom_type_scat_source
    'C' 'C' 0.0033 0.0016
                         'International Tables Vol C Tables 4.2.6.8 and 6.1.1.4'
    'H' 'H' 0.0000 0.0000
                         'International Tables Vol C Tables 4.2.6.8 and 6.1.1.4'
    'N' 'N' 0.0061 0.0033
                         'International Tables Vol C Tables 4.2.6.8 and 6.1.1.4'
    'O' 'O' 0.0106 0.0060
                         'International Tables Vol C Tables 4.2.6.8 and 6.1.1.4'
_computing_data_collection     'CrystalClear (Rigaku, 2005)'
_computing_cell_refinement     'CrystalClear (Rigaku, 2005)'
_computing_data_reduction     'CrystalClear (Rigaku, 2005)'
_computing_structure_solution     'SHELXS97 (Sheldrick, 2008)'
_computing_structure_refinement     'SHELXL97 (Sheldrick, 2008)'
_computing_molecular_graphics     'SHELXTL (Sheldrick, 2008)'
_computing_publication_material     'SHELXTL (Sheldrick, 2008)'
loop_
    _atom_site_type_symbol
    _atom_site_label
    _atom_site_fract_x
    _atom_site_fract_y
    _atom_site_fract_z
    _atom_site_U_iso_or_equiv
    _atom_site_adp_type
    _atom_site_calc_flag
    _atom_site_refinement_flags
    _atom_site_occupancy
    _atom_site_symmetry_multiplicity
    _atom_site_disorder_assembly
    _atom_site_disorder_group
    O O1 0.47198(9) 0.63365(11) 0.45512(3) 0.0265(2) Uani d . 1 1 . .
    O O2 0.65875(8) 0.73051(10) 0.62010(3) 0.0242(2) Uani d . 1 1 A .
    O O3 0.64406(8) 1.05760(10) 0.68489(3) 0.0233(2) Uani d . 1 1 . .
    N N1 0.37396(10) 1.06105(12) 0.58694(4) 0.0201(2) Uani d . 1 1 . .
    N N2 0.75248(11) 0.85420(14) 0.69650(4) 0.0247(3) Uani d . 1 1 . .
    C C1 0.38287(11) 0.95977(14) 0.54960(4) 0.0188(3) Uani d . 1 1 . .
    C C2 0.31491(12) 0.94441(14) 0.50881(4) 0.0208(3) Uani d . 1 1 . .
    H H2A 0.2511 1.0070 0.5031 0.025 Uiso calc R 1 1 . .
    C C3 0.34338(11) 0.83450(15) 0.47660(5) 0.0210(3) Uani d . 1 1 . .
    H H3A 0.2987 0.8211 0.4483 0.025 Uiso calc R 1 1 . .
    C C4 0.43820(11) 0.74299(14) 0.48577(4) 0.0200(3) Uani d . 1 1 . .
    C C5 0.50502(11) 0.75732(14) 0.52708(4) 0.0198(3) Uani d . 1 1 . .
    H H5A 0.5681 0.6938 0.5330 0.024 Uiso calc R 1 1 . .
    C C6 0.47675(11) 0.86775(14) 0.55956(4) 0.0177(3) Uani d . 1 1 . .
    C C7 0.52557(11) 0.91743(14) 0.60485(4) 0.0185(3) Uani d . 1 1 A .
    C C8 0.45861(11) 1.03582(14) 0.61905(4) 0.0191(3) Uani d . 1 1 . .
    H H8A 0.4710 1.0911 0.6475 0.023 Uiso calc R 1 1 . .
    C C9 0.27776(12) 1.16154(15) 0.59397(5) 0.0244(3) Uani d . 1 1 . .
    H H9A 0.2564 1.2055 0.5627 0.029 Uiso calc R 1 1 . .
    H H9B 0.3020 1.2411 0.6158 0.029 Uiso calc R 1 1 . .
    C C10 0.17353(13) 1.08439(16) 0.61518(5) 0.0284(3) Uani d . 1 1 . .
    H H10A 0.1105 1.1544 0.6194 0.043 Uiso calc R 1 1 . .
    H H10B 0.1941 1.0425 0.6464 0.043 Uiso calc R 1 1 . .
    H H10C 0.1487 1.0066 0.5934 0.043 Uiso calc R 1 1 . .
    C C11 0.40229(13) 0.60947(16) 0.41358(5) 0.0261(3) Uani d . 1 1 . .
    H H11A 0.4349 0.5295 0.3946 0.039 Uiso calc R 1 1 . .
    H H11B 0.4003 0.6982 0.3940 0.039 Uiso calc R 1 1 . .
    H H11C 0.3238 0.5841 0.4236 0.039 Uiso calc R 1 1 . .
    C C12 0.61865(11) 0.85066(14) 0.63061(4) 0.0180(3) Uani d . 1 1 . .
    C C13 0.67303(11) 0.93253(14) 0.67372(4) 0.0189(3) Uani d . 1 1 A .
    C C15 0.9362(6) 0.9639(14) 0.7211(3) 0.0447(16) Uani d PDU 0.61(3) 1 A 1
    H H15A 0.9270 1.0323 0.6943 0.067 Uiso calc PR 0.61(3) 1 A 1
    H H15B 0.9831 0.8809 0.7106 0.067 Uiso calc PR 0.61(3) 1 A 1
    H H15C 0.9746 1.0132 0.7479 0.067 Uiso calc PR 0.61(3) 1 A 1
    C C14 0.81996(14) 0.91109(16) 0.73695(5) 0.0291(3) Uani d PDU 0.61(3) 1 A 1
    H H14A 0.7777 0.9993 0.7485 0.035 Uiso calc PR 0.61(3) 1 A 1
    C C15' 0.9489(8) 0.911(2) 0.7214(5) 0.048(3) Uani d PDU 0.39(3) 1 A 2
    H H15D 0.9596 0.9779 0.6943 0.072 Uiso calc PR 0.39(3) 1 A 2
    H H15E 0.9712 0.8122 0.7115 0.072 Uiso calc PR 0.39(3) 1 A 2
    H H15F 0.9971 0.9418 0.7485 0.072 Uiso calc PR 0.39(3) 1 A 2
    C C14' 0.81996(14) 0.91109(16) 0.73695(5) 0.0291(3) Uani d PU 0.39(3) 1 A 2
    H H14B 0.7935 1.0102 0.7470 0.035 Uiso calc PR 0.39(3) 1 A 2
    C C16 0.81764(17) 0.8043(2) 0.77817(5) 0.0408(4) Uani d DU 1 1 . .
    H H16A 0.7405 0.7968 0.7907 0.049 Uiso d R 1 1 A .
    H H16B 0.8425 0.7108 0.7667 0.049 Uiso d R 1 1 . .
    H H16C 0.8685 0.8368 0.8027 0.049 Uiso d R 1 1 . .
    H H2B 0.7703(15) 0.765(2) 0.6858(6) 0.031(5) Uiso d . 1 1 . .
loop_
    _atom_site_aniso_label
    _atom_site_aniso_U_11
    _atom_site_aniso_U_22
    _atom_site_aniso_U_33
    _atom_site_aniso_U_12
    _atom_site_aniso_U_13
    _atom_site_aniso_U_23
    O1 0.0291(5) 0.0292(5) 0.0212(5) 0.0041(4) -0.0062(4) -0.0094(4)
    O2 0.0260(5) 0.0223(5) 0.0243(5) 0.0028(4) -0.0032(4) -0.0065(4)
    O3 0.0265(5) 0.0199(5) 0.0234(5) -0.0003(4) -0.0028(4) -0.0050(4)
    N1 0.0251(6) 0.0172(5) 0.0181(5) 0.0007(4) -0.0016(4) -0.0008(4)
    N2 0.0303(6) 0.0212(6) 0.0227(5) 0.0025(5) -0.0089(5) -0.0065(5)
    C1 0.0229(6) 0.0165(6) 0.0171(6) -0.0022(5) 0.0016(5) 0.0011(5)
    C2 0.0235(7) 0.0206(6) 0.0183(6) 0.0003(5) -0.0015(5) 0.0026(5)
    C3 0.0232(7) 0.0220(6) 0.0178(6) -0.0030(5) -0.0025(5) 0.0010(5)
    C4 0.0228(6) 0.0196(6) 0.0176(6) -0.0027(5) 0.0007(5) -0.0018(5)
    C5 0.0199(6) 0.0206(6) 0.0189(6) -0.0011(5) -0.0002(5) -0.0005(5)
    C6 0.0188(6) 0.0181(6) 0.0162(5) -0.0046(5) 0.0009(4) 0.0006(5)
    C7 0.0208(6) 0.0188(6) 0.0157(5) -0.0042(5) 0.0014(4) -0.0003(5)
    C8 0.0226(6) 0.0181(6) 0.0165(6) -0.0031(5) 0.0000(5) 0.0002(5)
    C9 0.0318(7) 0.0185(6) 0.0228(6) 0.0059(5) -0.0032(5) -0.0005(5)
    C10 0.0274(7) 0.0273(7) 0.0304(7) 0.0082(6) -0.0016(6) -0.0013(6)
    C11 0.0308(7) 0.0286(7) 0.0189(6) -0.0015(6) -0.0052(5) -0.0062(5)
    C12 0.0189(6) 0.0197(6) 0.0154(5) -0.0038(5) 0.0024(4) -0.0011(4)
    C13 0.0204(6) 0.0208(6) 0.0154(5) -0.0035(5) 0.0015(5) -0.0013(4)
    C15 0.053(2) 0.049(4) 0.0325(17) -0.027(2) -0.0132(15) 0.002(2)
    C14 0.0383(8) 0.0248(7) 0.0240(7) 0.0002(6) -0.0138(6) -0.0066(5)
    C15' 0.051(4) 0.059(6) 0.035(3) -0.032(4) -0.009(3) -0.002(4)
    C14' 0.0383(8) 0.0248(7) 0.0240(7) 0.0002(6) -0.0138(6) -0.0066(5)
    C16 0.0567(11) 0.0436(10) 0.0222(7) -0.0091(8) -0.0086(7) -0.0035(6)
_geom_special_details
;
All e.s.d.'s (except the e.s.d. in the dihedral angle between two l.s. planes)
are estimated using the full covariance matrix. The cell e.s.d.'s are taken
into account individually in the estimation of e.s.d.'s in distances, angles
and torsion angles; correlations between e.s.d.'s in cell parameters are only
used when they are defined by crystal symmetry. An approximate (isotropic)
treatment of cell e.s.d.'s is used for estimating e.s.d.'s involving l.s.
planes.
;
loop_
    _geom_bond_atom_site_label_1
    _geom_bond_atom_site_label_2
    _geom_bond_site_symmetry_2
    _geom_bond_distance
    _geom_bond_publ_flag
    O1 C4 . 1.3739(15) ?
    O1 C11 . 1.4264(16) ?
    O2 C12 . 1.2323(16) ?
    O3 C13 . 1.2361(16) ?
    N1 C8 . 1.3465(16) ?
    N1 C1 . 1.3974(16) ?
    N1 C9 . 1.4606(17) ?
    N2 C13 . 1.3291(18) ?
    N2 C14 . 1.4659(17) ?
    N2 H2B . 0.894(19) ?
    C1 C2 . 1.3879(18) ?
    C1 C6 . 1.4053(18) ?
    C2 C3 . 1.3888(18) ?
    C2 H2A . 0.9500 ?
    C3 C4 . 1.4069(19) ?
    C3 H3A . 0.9500 ?
    C4 C5 . 1.3913(18) ?
    C5 C6 . 1.3966(17) ?
    C5 H5A . 0.9500 ?
    C6 C7 . 1.4537(17) ?
    C7 C8 . 1.3928(18) ?
    C7 C12 . 1.4329(18) ?
    C8 H8A . 0.9500 ?
    C9 C10 . 1.520(2) ?
    C9 H9A . 0.9900 ?
    C9 H9B . 0.9900 ?
    C10 H10A . 0.9800 ?
    C10 H10B . 0.9800 ?
    C10 H10C . 0.9800 ?
    C11 H11A . 0.9800 ?
    C11 H11B . 0.9800 ?
    C11 H11C . 0.9800 ?
    C12 C13 . 1.5487(17) ?
    C15 C14 . 1.499(5) ?
    C15 H15A . 0.9800 ?
    C15 H15B . 0.9800 ?
    C15 H15C . 0.9800 ?
    C14 C16 . 1.508(2) ?
    C14 H14A . 1.0000 ?
    C15' H15D . 0.9800 ?
    C15' H15E . 0.9800 ?
    C15' H15F . 0.9800 ?
    C16 H16A . 0.9632 ?
    C16 H16B . 0.9595 ?
    C16 H16C . 0.9502 ?
loop_
    _geom_angle_atom_site_label_1
    _geom_angle_atom_site_label_2
    _geom_angle_atom_site_label_3
    _geom_angle_site_symmetry_1
    _geom_angle_site_symmetry_3
    _geom_angle
    _geom_angle_publ_flag
    C4 O1 C11 . . 117.02(11) ?
    C8 N1 C1 . . 108.90(11) ?
    C8 N1 C9 . . 125.21(11) ?
    C1 N1 C9 . . 125.18(11) ?
    C13 N2 C14 . . 122.84(12) ?
    C13 N2 H2B . . 119.8(12) ?
    C14 N2 H2B . . 117.2(12) ?
    C2 C1 N1 . . 129.23(12) ?
    C2 C1 C6 . . 122.64(12) ?
    N1 C1 C6 . . 108.12(11) ?
    C1 C2 C3 . . 117.75(12) ?
    C1 C2 H2A . . 121.1 ?
    C3 C2 H2A . . 121.1 ?
    C2 C3 C4 . . 120.19(12) ?
    C2 C3 H3A . . 119.9 ?
    C4 C3 H3A . . 119.9 ?
    O1 C4 C5 . . 114.98(12) ?
    O1 C4 C3 . . 123.14(11) ?
    C5 C4 C3 . . 121.88(12) ?
    C4 C5 C6 . . 118.12(12) ?
    C4 C5 H5A . . 120.9 ?
    C6 C5 H5A . . 120.9 ?
    C5 C6 C1 . . 119.40(12) ?
    C5 C6 C7 . . 134.12(12) ?
    C1 C6 C7 . . 106.47(11) ?
    C8 C7 C12 . . 127.74(11) ?
    C8 C7 C6 . . 105.86(11) ?
    C12 C7 C6 . . 126.28(12) ?
    N1 C8 C7 . . 110.65(11) ?
    N1 C8 H8A . . 124.7 ?
    C7 C8 H8A . . 124.7 ?
    N1 C9 C10 . . 111.38(11) ?
    N1 C9 H9A . . 109.4 ?
    C10 C9 H9A . . 109.4 ?
    N1 C9 H9B . . 109.4 ?
    C10 C9 H9B . . 109.4 ?
    H9A C9 H9B . . 108.0 ?
    C9 C10 H10A . . 109.5 ?
    C9 C10 H10B . . 109.5 ?
    H10A C10 H10B . . 109.5 ?
    C9 C10 H10C . . 109.5 ?
    H10A C10 H10C . . 109.5 ?
    H10B C10 H10C . . 109.5 ?
    O1 C11 H11A . . 109.5 ?
    O1 C11 H11B . . 109.5 ?
    H11A C11 H11B . . 109.5 ?
    O1 C11 H11C . . 109.5 ?
    H11A C11 H11C . . 109.5 ?
    H11B C11 H11C . . 109.5 ?
    O2 C12 C7 . . 123.27(12) ?
    O2 C12 C13 . . 117.68(11) ?
    C7 C12 C13 . . 119.05(11) ?
    O3 C13 N2 . . 124.85(12) ?
    O3 C13 C12 . . 122.32(12) ?
    N2 C13 C12 . . 112.83(11) ?
    C14 C15 H15A . . 109.5 ?
    C14 C15 H15B . . 109.5 ?
    H15A C15 H15B . . 109.5 ?
    C14 C15 H15C . . 109.5 ?
    H15A C15 H15C . . 109.5 ?
    H15B C15 H15C . . 109.5 ?
    N2 C14 C15 . . 111.7(3) ?
    N2 C14 C16 . . 109.97(12) ?
    C15 C14 C16 . . 116.8(4) ?
    N2 C14 H14A . . 105.9 ?
    C15 C14 H14A . . 105.9 ?
    C16 C14 H14A . . 105.9 ?
    H15D C15' H15E . . 109.5 ?
    H15D C15' H15F . . 109.5 ?
    H15E C15' H15F . . 109.5 ?
    C14 C16 H16A . . 109.8 ?
    C14 C16 H16B . . 109.0 ?
    H16A C16 H16B . . 109.6 ?
    C14 C16 H16C . . 109.3 ?
    H16A C16 H16C . . 109.7 ?
    H16B C16 H16C . . 109.5 ?
loop_
    _geom_torsion_atom_site_label_1
    _geom_torsion_atom_site_label_2
    _geom_torsion_atom_site_label_3
    _geom_torsion_atom_site_label_4
    _geom_torsion_site_symmetry_1
    _geom_torsion_site_symmetry_2
    _geom_torsion_site_symmetry_3
    _geom_torsion_site_symmetry_4
    _geom_torsion
    _geom_torsion_publ_flag
    C8 N1 C1 C2 . . . . -179.77(13) ?
    C9 N1 C1 C2 . . . . 9.5(2) ?
    C8 N1 C1 C6 . . . . 0.47(14) ?
    C9 N1 C1 C6 . . . . -170.26(12) ?
    N1 C1 C2 C3 . . . . 179.21(12) ?
    C6 C1 C2 C3 . . . . -1.05(19) ?
    C1 C2 C3 C4 . . . . 0.07(19) ?
    C11 O1 C4 C5 . . . . 176.62(12) ?
    C11 O1 C4 C3 . . . . -3.38(19) ?
    C2 C3 C4 O1 . . . . -179.06(12) ?
    C2 C3 C4 C5 . . . . 0.9(2) ?
    O1 C4 C5 C6 . . . . 179.04(11) ?
    C3 C4 C5 C6 . . . . -0.96(19) ?
    C4 C5 C6 C1 . . . . -0.01(18) ?
    C4 C5 C6 C7 . . . . -178.74(13) ?
    C2 C1 C6 C5 . . . . 1.04(19) ?
    N1 C1 C6 C5 . . . . -179.18(11) ?
    C2 C1 C6 C7 . . . . -179.92(12) ?
    N1 C1 C6 C7 . . . . -0.13(14) ?
    C5 C6 C7 C8 . . . . 178.61(14) ?
    C1 C6 C7 C8 . . . . -0.23(13) ?
    C5 C6 C7 C12 . . . . -5.2(2) ?
    C1 C6 C7 C12 . . . . 175.99(12) ?
    C1 N1 C8 C7 . . . . -0.64(15) ?
    C9 N1 C8 C7 . . . . 170.09(12) ?
    C12 C7 C8 N1 . . . . -175.62(12) ?
    C6 C7 C8 N1 . . . . 0.54(14) ?
    C8 N1 C9 C10 . . . . -92.41(15) ?
    C1 N1 C9 C10 . . . . 76.84(16) ?
    C8 C7 C12 O2 . . . . 165.58(13) ?
    C6 C7 C12 O2 . . . . -9.8(2) ?
    C8 C7 C12 C13 . . . . -14.81(19) ?
    C6 C7 C12 C13 . . . . 169.78(11) ?
    C14 N2 C13 O3 . . . . -3.0(2) ?
    C14 N2 C13 C12 . . . . 176.90(12) ?
    O2 C12 C13 O3 . . . . 174.90(12) ?
    C7 C12 C13 O3 . . . . -4.74(18) ?
    O2 C12 C13 N2 . . . . -4.97(17) ?
    C7 C12 C13 N2 . . . . 175.39(12) ?
    C13 N2 C14 C15 . . . . -97.9(6) ?
    C13 N2 C14 C16 . . . . 130.80(15) ?
loop_
    _geom_hbond_atom_site_label_D
    _geom_hbond_atom_site_label_H
    _geom_hbond_atom_site_label_A
    _geom_hbond_site_symmetry_A
    _geom_hbond_distance_DH
    _geom_hbond_distance_HA
    _geom_hbond_distance_DA
    _geom_hbond_angle_DHA
    C3 H3A O2 4_466 0.95 2.54 3.4874(17) 172
    N2 H2B O3 8_755 0.894(19) 2.149(19) 2.9933(17) 157.2(16)
    Cg1 . Cg2 5_665 . . 3.693(9) .
    Cg2 . Cg2 5_665 . . 3.577(9) .
data_global
_journal_date_recd_electronic     2011-03-29
_journal_date_accepted     2011-04-06
_journal_name_full     'Acta Crystallographica, Section E'
_journal_year     2011
_journal_volume     67
_journal_issue      5
_journal_page_first     o1158
_journal_page_last     o1158
_journal_paper_category     QO
_journal_coeditor_code     HG5020
_publ_contact_author_name     'Hong Chen'
_publ_contact_author_address
;
Medical College of Chinese People's Armed Police Forces,
Tianjin 300162,
People's Republic of China
Tianjin Key Laboratory for Biomarkers of Occupational
and Environmental Hazards,
Tianjin 300162,
People's Republic of China
;
_publ_contact_author_email     'tjch2010@yahoo.cn'
_publ_contact_author_fax     '+86-22-60578542'
_publ_contact_author_phone     '+86-22-60578542'
_publ_section_title
;
2-(1-Ethyl-5-methoxy-1<i>H</i>-indol-3-yl)-<i>N</i>-isopropyl-2-oxoacetamide
;
loop_
    _publ_author_name
    _publ_author_footnote
    _publ_author_address
    'Xiao-Wei Tang' .
;
School of Pharmacy,
Tianjin Medical University,
Tianjin 300070,
People's Republic of China
;
    'Tie-Liang Zhu' .
;
Medical College of Chinese People's Armed Police Forces,
Tianjin 300162,
People's Republic of China
;
    'Hong Chen' .
;
Medical College of Chinese People's Armed Police Forces,
Tianjin 300162,
People's Republic of China
Tianjin Key Laboratory for Biomarkers of Occupational
and Environmental Hazards,
Tianjin 300162,
People's Republic of China
;
    'Dan-Li Tian' .
;
School of Pharmacy,
Tianjin Medical University,
Tianjin 300070,
People's Republic of China
;
    'Shao-Yu Shi' .
;
School of Pharmacy,
Tianjin Medical University,
Tianjin 300070,
People's Republic of China
;
