# Supplementary material for: 2-(1-Ethyl-5-meth­oxy-1H-indol-3-yl)-N-isopropyl-2-oxoacetamide
Source: Acta Crystallogr Sect E Struct Rep Online. 2011 Apr 16;67(Pt 5):o1158. doi: 10.1107/S1600536811012815 (PMC3089210; doi:10.1107/S1600536811012815)
Supplement: Supplementary file 2 [file e-67-o1158-Isup2.hkl]

# 
# h,k,l, Fc-squared, Fo-squared, sigma(Fo-squared) and status flag 
# 
data_I
_shelx_title ' m110309f1 in Pbca' 
_shelx_refln_list_code          4 
_shelx_F_calc_maximum      180.43 
_exptl_crystal_F_000      1232.00 
_reflns_d_resolution_high  0.7604 
 
loop_ 
 _symmetry_equiv_pos_as_xyz 
 'x, y, z' 
 '-x+1/2, -y, z+1/2' 
 '-x, y+1/2, -z+1/2' 
 'x+1/2, -y+1/2, -z' 
 '-x, -y, -z' 
 'x-1/2, y, -z-1/2' 
 'x, -y-1/2, z-1/2' 
 '-x-1/2, y-1/2, z' 
 
_cell_length_a    11.5931 
_cell_length_b     9.1820 
_cell_length_c    27.7957 
_cell_angle_alpha  90.000 
_cell_angle_beta   90.000 
_cell_angle_gamma  90.000 
 
_shelx_F_squared_multiplier     1.000 
 
loop_ 
 _refln_index_h 
 _refln_index_k 
 _refln_index_l 
 _refln_F_squared_calc 
 _refln_F_squared_meas 
 _refln_F_squared_sigma 
 _refln_observed_status 
   2   0   0        3.56        1.36      0.51 o 
   4   0   0     1371.87     1289.03     15.23 o 
   6   0   0    16230.04    17621.94   1780.64 o 
   8   0   0      255.16      268.53     19.28 o 
  10   0   0     1114.11     1159.32     52.11 o 
  12   0   0       41.52       33.33      7.44 o 
  14   0   0      989.25     1048.71     90.47 o 
   2   1   0     9409.63     9113.67    113.93 o 
   4   1   0      653.06      698.43      6.01 o 
   6   1   0     1905.98     2033.49     40.24 o 
   8   1   0      402.58      415.28     11.45 o 
  10   1   0      495.13      483.83     44.42 o 
  12   1   0       86.66      101.18     19.04 o 
  14   1   0        0.06        5.31      3.81 o 
   0   2   0     3427.16     3332.33     99.42 o 
   2   2   0      485.87      468.63      9.55 o 
   4   2   0     4856.80     5109.94     61.14 o 
   6   2   0       18.34       28.40      3.91 o 
   8   2   0       50.08       57.54      5.28 o 
  10   2   0        0.52        2.67      2.04 o 
  12   2   0      726.25      721.50     54.04 o 
  14   2   0      642.18      687.18     69.48 o 
   2   3   0    10304.65    10662.72    127.71 o 
   4   3   0     5041.07     6020.51    108.73 o 
   6   3   0       22.19       23.19      3.30 o 
   8   3   0      667.17      647.61     29.68 o 
  10   3   0      216.62      238.00     19.68 o 
  12   3   0      163.56      167.98     26.08 o 
  14   3   0      319.12      372.66     38.01 o 
   0   4   0     2582.25     2898.85     60.72 o 
   2   4   0       39.74       67.87      5.15 o 
   4   4   0     1504.10     1548.07     26.07 o 
   6   4   0       62.00       63.91      5.26 o 
   8   4   0      543.08      446.57     13.78 o 
  10   4   0       87.25      105.88     12.49 o 
  12   4   0       47.75       50.84     11.67 o 
  14   4   0      869.95     1020.43    857.69 o 
   2   5   0       74.10       77.98      4.92 o 
   4   5   0      350.46      299.70     14.06 o 
   6   5   0      648.07      653.59     21.23 o 
   8   5   0     3323.04     3192.88     96.96 o 
  10   5   0      296.54      252.89     12.20 o 
  12   5   0      449.06      482.93     43.96 o 
   0   6   0     4498.10     4387.97    471.80 o 
   2   6   0      762.21      758.95     18.43 o 
   4   6   0      943.14      911.76     33.01 o 
   6   6   0     3136.51     3106.77     82.14 o 
   8   6   0      911.75      928.72     46.20 o 
  10   6   0        4.42        5.55      3.58 o 
  12   6   0      252.23      272.86     29.83 o 
   2   7   0       45.78       54.81      6.43 o 
   4   7   0     1438.43     1492.83     40.49 o 
   6   7   0     1000.18      966.70     38.45 o 
   8   7   0      195.20      187.42     30.38 o 
  10   7   0       42.10       44.56      8.17 o 
   0   8   0      314.20      264.61     30.85 o 
   2   8   0     2399.67     2453.83     95.22 o 
   4   8   0     2526.16     2647.79     94.99 o 
   6   8   0      747.24      762.02     26.04 o 
   8   8   0      177.05      205.28     17.85 o 
  10   8   0       36.47       47.69     14.26 o 
   2   9   0       19.89       19.14      4.16 o 
   4   9   0     1292.41     1294.58     48.93 o 
   6   9   0       87.92       91.05     14.83 o 
   8   9   0       23.73       18.30      5.98 o 
  10   9   0      283.32      349.96     59.79 o 
   0  10   0     4912.60     4990.25   2566.75 o 
   2  10   0        8.77        8.06      3.30 o 
   4  10   0       19.16       14.10      4.06 o 
   6  10   0       25.86       22.18      5.84 o 
   8  10   0      646.74      687.01     81.58 o 
   2  11   0      128.96      114.35     15.42 o 
   4  11   0        0.01        1.93      2.27 o 
   6  11   0       32.45       34.33     10.22 o 
   0  12   0       87.84       62.24     20.41 o 
   1   1   1    12440.61    12521.05    113.78 o 
   2   1   1      875.26      743.43      5.17 o 
   3   1   1     4477.71     4524.47     31.41 o 
   4   1   1     5254.97     5197.65     52.20 o 
   5   1   1      135.34      121.82      4.37 o 
   6   1   1     2523.93     2561.24     27.19 o 
   7   1   1     1313.80     1545.99     21.74 o 
   8   1   1      477.41      459.30      7.13 o 
   9   1   1      203.84      195.64      9.76 o 
  10   1   1       74.97       74.89      5.97 o 
  11   1   1      360.85      357.34      9.75 o 
  12   1   1       16.68       20.38      4.26 o 
  13   1   1      309.15      334.43     18.07 o 
  14   1   1       71.71       75.89     12.22 o 
  15   1   1        3.93        7.42      2.72 o 
   0   2   1    19254.35    19648.61    180.48 o 
   1   2   1     5017.46     4398.89     47.26 o 
   2   2   1      200.87      200.76      5.94 o 
   3   2   1     1505.93     1387.21     13.81 o 
   4   2   1     2656.54     2871.74     25.71 o 
   5   2   1     3972.94     4218.76     52.15 o 
   6   2   1      183.30       92.30      3.15 o 
   7   2   1      138.54      157.87      5.32 o 
   8   2   1        1.96        2.13      0.66 o 
   9   2   1      193.58      199.49     11.66 o 
  10   2   1      130.73      152.92     11.85 o 
  11   2   1      417.08      432.49     20.85 o 
  12   2   1       64.58       59.22      7.32 o 
  13   2   1       39.96       39.59      8.50 o 
  14   2   1      661.54      731.95     51.67 o 
  15   2   1       79.04       55.58     11.64 o 
   1   3   1     2075.40     1944.62     12.91 o 
   2   3   1      267.80      262.37      7.81 o 
   3   3   1      309.69      270.97      5.71 o 
   4   3   1     3001.00     3121.96     32.69 o 
   5   3   1      445.29      522.90     10.77 o 
   6   3   1      308.98      387.48     12.70 o 
   7   3   1       15.94       13.13      1.72 o 
   8   3   1      151.03      161.39      9.38 o 
   9   3   1       68.76       72.68      5.40 o 
  10   3   1       21.41       20.26      3.52 o 
  11   3   1        1.70        5.20      1.87 o 
  12   3   1        0.94        1.73      2.14 o 
  13   3   1      318.77      371.82     28.39 o 
  14   3   1      267.27      305.13     25.61 o 
   0   4   1      689.56      583.23      7.78 o 
   1   4   1      224.02      199.03      7.60 o 
   2   4   1      180.85      158.74      7.08 o 
   3   4   1     1214.22     1227.89     11.96 o 
   4   4   1      419.60      463.44     10.34 o 
   5   4   1      294.23      266.80      8.44 o 
   6   4   1        6.46        6.85      0.99 o 
   7   4   1     1354.08     1336.50     33.93 o 
   8   4   1      982.81      902.48     17.41 o 
   9   4   1      188.58      173.18     10.44 o 
  10   4   1      141.37      146.62     10.68 o 
  11   4   1      163.64      158.44     13.51 o 
  12   4   1      117.52      121.18     10.48 o 
  13   4   1      125.21      147.35     24.37 o 
  14   4   1       12.15       10.38      4.45 o 
   1   5   1       13.69        7.26      1.22 o 
   2   5   1      608.01      580.68     15.01 o 
   3   5   1      101.38      103.82      5.75 o 
   4   5   1      454.63      437.73     14.35 o 
   5   5   1        1.07        3.84      0.73 o 
   6   5   1       60.70       66.08      4.42 o 
   7   5   1       83.66       69.35      4.90 o 
   8   5   1      193.32      206.92     13.40 o 
   9   5   1       43.76       74.11      6.11 o 
  10   5   1       37.45       33.17      5.66 o 
  11   5   1       37.91       32.75      5.78 o 
  12   5   1        2.38       10.62      3.68 o 
  13   5   1        0.18        1.50      2.01 o 
   0   6   1     3245.16     3609.95     97.81 o 
   1   6   1     1518.81     1583.14     31.95 o 
   2   6   1       28.84       17.00      2.34 o 
   3   6   1       23.10       30.28      4.11 o 
   4   6   1       78.78       82.04      6.45 o 
   5   6   1      478.47      436.39     10.86 o 
   6   6   1       14.76        8.84      1.54 o 
   7   6   1      133.48      136.66     10.11 o 
   8   6   1      692.12      655.18     18.46 o 
   9   6   1       32.65       24.30      5.25 o 
  10   6   1      301.41      293.04     13.76 o 
  11   6   1       18.55       18.93      4.07 o 
  12   6   1       60.07       59.67     11.89 o 
  13   6   1       45.87       35.35     13.32 o 
   1   7   1      251.21      276.98     17.45 o 
   2   7   1       20.22       30.12      3.47 o 
   3   7   1      183.49      166.54     11.65 o 
   4   7   1        0.02        3.96      1.82 o 
   5   7   1       28.21       24.18      3.37 o 
   6   7   1      276.44      272.61     12.89 o 
   7   7   1       60.68       46.86      5.63 o 
   8   7   1      128.88      123.60     11.16 o 
   9   7   1       57.26       54.03     10.30 o 
  10   7   1       23.16       17.95      4.18 o 
  11   7   1       17.57       16.97      4.59 o 
  12   7   1        0.46        1.16      7.48 o 
   0   8   1       10.85       11.79      6.05 o 
   1   8   1       20.26       29.90      4.23 o 
   2   8   1       73.74       72.45      6.48 o 
   3   8   1      219.66      219.24     11.52 o 
   4   8   1       82.80       81.02      7.07 o 
   5   8   1      236.50      229.07     14.94 o 
   6   8   1      107.57      114.25     12.10 o 
   7   8   1       84.20       97.98      7.56 o 
   8   8   1      279.95      295.14     16.39 o 
   9   8   1       50.15       47.98      7.13 o 
  10   8   1       11.17       12.10      3.90 o 
  11   8   1        4.07        1.28      2.78 o 
   1   9   1     1667.51     1766.96     42.39 o 
   2   9   1      568.03      575.62     16.62 o 
   3   9   1     2471.89     2625.95     61.01 o 
   4   9   1      215.31      238.29     11.11 o 
   5   9   1       19.48       18.05      3.03 o 
   6   9   1      140.74      131.98     10.46 o 
   7   9   1       47.40       40.76      5.38 o 
   8   9   1      294.46      297.29     14.19 o 
   9   9   1       14.81       13.93      3.27 o 
  10   9   1       69.11       72.74     18.21 o 
   0  10   1        0.13        8.37      3.75 o 
   1  10   1       85.26       84.21      8.47 o 
   2  10   1        0.53        4.59      1.96 o 
   3  10   1       15.03       16.07      3.35 o 
   4  10   1        9.37        7.85      2.26 o 
   5  10   1      142.05      139.40     11.61 o 
   6  10   1      182.58      160.06     11.33 o 
   7  10   1        0.21        5.57      2.28 o 
   8  10   1      192.37      183.80     22.90 o 
   1  11   1      115.30      119.73      9.58 o 
   2  11   1        3.76        7.43      2.27 o 
   3  11   1       78.72       68.46      8.26 o 
   4  11   1      102.41       76.20      9.75 o 
   5  11   1       24.52       22.57      4.47 o 
   6  11   1       75.44       69.47     13.52 o 
   0  12   1        8.18        7.43      3.78 o 
   1  12   1        1.24        3.27      2.46 o 
   0   0   2    16344.93       20.19      2.51 o 
   1   0   2     4283.28     4453.63    160.27 o 
   2   0   2    30628.42    31230.25    482.42 o 
   3   0   2     4716.59     4449.65     39.01 o 
   4   0   2      498.19      500.42      7.02 o 
   5   0   2      779.73      724.52     10.78 o 
   6   0   2      425.60      466.48     11.94 o 
   7   0   2       73.08       70.05      7.18 o 
   8   0   2      501.04      511.26     15.63 o 
   9   0   2      454.75      446.20     15.10 o 
  10   0   2      531.09      529.45     17.27 o 
  11   0   2      608.66      629.74     23.49 o 
  12   0   2      152.01      143.08     14.35 o 
  13   0   2      399.00      468.93     36.58 o 
  14   0   2        7.54        6.66      4.40 o 
  15   0   2      117.42      116.02     22.05 o 
   1   1   2     1157.76     1173.88      8.35 o 
   2   1   2      533.63      542.40      4.53 o 
   3   1   2     1595.14     1535.10     12.88 o 
   4   1   2     3671.72     3611.43     30.90 o 
   5   1   2      376.50      396.81      3.30 o 
   6   1   2      158.97      166.93      3.60 o 
   7   1   2     2391.42     2617.36     39.25 o 
   8   1   2      276.04      310.10     12.75 o 
   9   1   2      357.83      302.53     15.64 o 
  10   1   2        2.33        5.56      1.13 o 
  11   1   2      379.69      390.48     10.94 o 
  12   1   2        3.65        4.62      1.92 o 
  13   1   2       10.37       14.97      4.33 o 
  14   1   2        7.59        9.53      3.59 o 
  15   1   2       14.51       13.21      4.22 o 
   0   2   2     5174.02     5188.96     60.84 o 
   1   2   2     2362.86     2312.82     27.04 o 
   2   2   2     7963.11     7719.29     73.14 o 
   3   2   2     2257.65     2139.33     18.69 o 
   4   2   2      701.64      761.60      9.97 o 
   5   2   2      783.42      806.04     17.47 o 
   6   2   2      316.19      334.75      6.99 o 
   7   2   2        2.36        2.05      0.76 o 
   8   2   2      169.89      175.44      8.35 o 
   9   2   2      346.14      342.01     20.06 o 
  10   2   2      263.01      297.85     13.98 o 
  11   2   2        1.48        4.15      1.50 o 
  12   2   2      260.13      302.77     17.86 o 
  13   2   2        5.83        3.89      2.77 o 
  14   2   2      545.34      561.70     41.69 o 
  15   2   2      124.72      108.30     23.57 o 
   1   3   2     2687.46     2443.94     15.29 o 
   2   3   2        9.64       16.98      1.36 o 
   3   3   2      733.91      752.50      9.00 o 
   4   3   2      650.16      628.64      8.52 o 
   5   3   2     1124.06     1177.63     14.76 o 
   6   3   2      153.77      112.83      5.04 o 
   7   3   2      591.17      545.78      9.55 o 
   8   3   2        2.45        2.81      1.41 o 
   9   3   2        0.77        2.55      1.09 o 
  10   3   2       20.54       14.35      2.70 o 
  11   3   2      416.11      452.76     13.88 o 
  12   3   2     1222.94     1276.23     54.55 o 
  13   3   2      177.70      165.53     16.26 o 
  14   3   2      158.18      142.57     20.36 o 
   0   4   2       75.44      101.53      6.01 o 
   1   4   2       74.19       95.80      4.28 o 
   2   4   2      760.74      827.20      8.74 o 
   3   4   2      874.38      889.52     19.17 o 
   4   4   2       18.74       13.81      1.62 o 
   5   4   2      898.48      835.46     13.93 o 
   6   4   2      301.05      260.21     12.04 o 
   7   4   2      612.81      596.78     15.39 o 
   8   4   2        6.85       10.47      1.65 o 
   9   4   2      110.80      107.68      8.37 o 
  10   4   2        0.09        1.74      1.22 o 
  11   4   2      459.40      552.60     18.61 o 
  12   4   2       85.54       51.69      7.16 o 
  13   4   2       13.94       11.61      3.56 o 
  14   4   2       26.39       16.18      5.46 o 
   1   5   2       97.52      102.30      3.87 o 
   2   5   2      382.66      329.15      8.22 o 
   3   5   2      258.66      234.73      8.06 o 
   4   5   2      226.74      215.74      7.00 o 
   5   5   2     2600.01     2435.70     74.72 o 
   6   5   2       58.97       66.54      4.54 o 
   7   5   2       22.39       20.36      2.75 o 
   8   5   2     1591.42     1510.48     35.05 o 
   9   5   2       62.07       76.35      6.58 o 
  10   5   2      571.66      565.66     17.85 o 
  11   5   2      564.51      576.73     25.31 o 
  12   5   2        0.04        1.08      3.16 o 
  13   5   2      369.62      372.93     31.02 o 
   0   6   2       24.32       29.02      4.23 o 
   1   6   2      325.24      313.77     11.78 o 
   2   6   2      530.33      585.84     10.40 o 
   3   6   2        3.19        3.24      1.16 o 
   4   6   2      412.48      395.98     10.51 o 
   5   6   2       57.39       50.39      4.15 o 
   6   6   2      668.97      617.82     11.55 o 
   7   6   2      753.40      711.02     20.01 o 
   8   6   2       56.67       41.00      4.12 o 
   9   6   2       14.52       22.45      4.25 o 
  10   6   2      146.59      134.04     11.23 o 
  11   6   2        0.32        4.35      2.19 o 
  12   6   2        5.57        9.81      5.39 o 
  13   6   2       36.30       24.25      9.94 o 
   1   7   2      546.14      597.41     15.77 o 
   2   7   2        7.45        8.27      1.85 o 
   3   7   2        4.39        7.19      1.99 o 
   4   7   2      955.11      964.89     21.67 o 
   5   7   2      854.64      859.62     19.27 o 
   6   7   2      168.26      159.99     12.91 o 
   7   7   2      138.58      122.06      7.58 o 
   8   7   2       31.03       33.76      5.56 o 
   9   7   2      219.25      205.68     12.79 o 
  10   7   2        1.69        2.19      2.03 o 
  11   7   2      188.95      216.69     12.34 o 
  12   7   2      132.29      126.67     31.20 o 
   0   8   2     1173.59     1106.43     34.61 o 
   1   8   2      360.38      379.90     21.66 o 
   2   8   2     1264.35     1381.18     38.35 o 
   3   8   2       83.17       95.72      8.12 o 
   4   8   2      220.02      206.17     14.59 o 
   5   8   2        0.58        3.88      1.40 o 
   6   8   2      283.49      304.02      9.79 o 
   7   8   2      325.01      322.46     14.78 o 
   8   8   2       28.82       21.57      3.90 o 
   9   8   2        8.56        7.71      2.71 o 
  10   8   2       17.17       17.36      4.74 o 
  11   8   2       15.09       11.05      6.21 o 
   1   9   2       40.34       42.75      4.91 o 
   2   9   2      582.40      602.75     14.85 o 
   3   9   2      166.07      156.64     12.11 o 
   4   9   2       79.28       70.50      8.24 o 
   5   9   2      547.94      553.38     21.01 o 
   6   9   2      114.55      102.46     10.62 o 
   7   9   2      179.57      173.26     10.25 o 
   8   9   2      148.38      172.26     13.06 o 
   9   9   2      370.63      415.68     31.01 o 
  10   9   2       35.48       42.33     12.19 o 
   0  10   2     1078.07     1146.33     55.10 o 
   1  10   2       71.11       62.77      7.96 o 
   2  10   2      119.78      100.65      9.46 o 
   3  10   2       64.63       61.12      7.83 o 
   4  10   2        3.67        3.79      1.65 o 
   5  10   2      255.59      273.63     14.89 o 
   6  10   2      377.31      455.10     17.47 o 
   7  10   2       17.89       11.48      3.59 o 
   8  10   2       78.72       68.61     13.05 o 
   1  11   2      100.57       72.20      8.99 o 
   2  11   2       14.80       14.11      3.30 o 
   3  11   2       75.92       56.39      7.32 o 
   4  11   2       56.00       64.84      8.43 o 
   5  11   2        7.83        5.84      1.92 o 
   6  11   2       73.92       52.10     10.85 o 
   0  12   2        0.06        3.85      3.72 o 
   1  12   2        0.25        3.00      1.70 o 
   1   1   3     1137.27     1118.67     15.52 o 
   2   1   3     3075.45     3108.50     27.62 o 
   3   1   3      780.12      720.40      6.85 o 
   4   1   3     3118.22     3051.04     21.23 o 
   5   1   3       29.43       38.89      2.03 o 
   6   1   3     1084.05     1116.63     11.20 o 
   7   1   3      856.99      839.50     13.44 o 
   8   1   3       28.58       29.90      3.39 o 
   9   1   3        2.80        9.50      1.61 o 
  10   1   3     1761.63     1808.96     36.88 o 
  11   1   3      474.81      490.01     13.18 o 
  12   1   3        0.61        0.48      1.57 o 
  13   1   3        0.88        6.65      2.20 o 
  14   1   3       16.41       22.30      5.39 o 
  15   1   3        9.50       12.86      4.55 o 
   0   2   3     2127.69     1849.20     29.96 o 
   1   2   3    16183.11    16290.16    130.70 o 
   2   2   3    32368.02    31513.07    780.89 o 
   3   2   3      176.27      168.17      5.16 o 
   4   2   3       34.58       57.49      3.04 o 
   5   2   3       15.06       18.78      2.00 o 
   6   2   3       16.42       17.82      1.87 o 
   7   2   3       22.20       21.10      1.71 o 
   8   2   3     1078.73     1121.08     25.55 o 
   9   2   3        4.83        2.83      0.79 o 
  10   2   3      549.34      545.25     30.57 o 
  11   2   3        5.58       10.07      3.08 o 
  12   2   3      182.27      171.93     15.14 o 
  13   2   3      381.05      414.79     23.03 o 
  14   2   3       49.95       36.41      7.98 o 
   1   3   3       61.46       48.58      2.15 o 
   2   3   3     1041.85      994.43     10.11 o 
   3   3   3      284.31      281.53      5.44 o 
   4   3   3      664.89      742.51     16.26 o 
   5   3   3      189.83      196.32      5.30 o 
   6   3   3     2292.22     2360.11     40.29 o 
   7   3   3      663.15      656.97     11.27 o 
   8   3   3       21.34       26.49      3.62 o 
   9   3   3      424.87      380.00     18.93 o 
  10   3   3       28.74       20.56      3.45 o 
  11   3   3       32.25       23.71      4.10 o 
  12   3   3        0.78        5.11      2.43 o 
  13   3   3      418.63      461.69     31.75 o 
  14   3   3      488.36      579.89     51.70 o 
   0   4   3      478.84      487.47      6.27 o 
   1   4   3      731.36      634.66      8.37 o 
   2   4   3     2159.70     2129.37     26.79 o 
   3   4   3       44.25       52.62      3.30 o 
   4   4   3      250.02      241.93      5.83 o 
   5   4   3       84.84       77.19      5.90 o 
   6   4   3       50.85       40.10      4.24 o 
   7   4   3     3053.21     3151.96     78.66 o 
   8   4   3      125.14      107.16      8.42 o 
   9   4   3      716.26      746.44     20.93 o 
  10   4   3        6.95        5.74      1.83 o 
  11   4   3       74.59       73.09     11.31 o 
  12   4   3       55.72       65.39      8.24 o 
  13   4   3      294.53      311.07     19.46 o 
  14   4   3       27.87       29.69      8.71 o 
   1   5   3      415.00      451.74     11.79 o 
   2   5   3        2.84       12.05      1.69 o 
   3   5   3       40.49       44.91      3.92 o 
   4   5   3      417.47      403.55     13.14 o 
   5   5   3        3.01        5.95      1.15 o 
   6   5   3      309.34      306.35     17.57 o 
   7   5   3      510.25      504.73      9.45 o 
   8   5   3      234.60      201.74     12.21 o 
   9   5   3        3.59        5.03      1.52 o 
  10   5   3       24.84       10.63      2.84 o 
  11   5   3        8.54        9.45      3.13 o 
  12   5   3        7.67        8.43      3.34 o 
  13   5   3       57.88       47.13     10.74 o 
   0   6   3     4090.35     4038.80    109.02 o 
   1   6   3      248.77      261.24     14.67 o 
   2   6   3     1547.72     1729.07     28.66 o 
   3   6   3      145.66      154.35      9.50 o 
   4   6   3        0.65        4.48      1.21 o 
   5   6   3      204.98      182.79     12.04 o 
   6   6   3      201.38      178.41     10.03 o 
   7   6   3      456.54      418.96     19.02 o 
   8   6   3       33.50       38.22      4.65 o 
   9   6   3      248.30      260.23     13.59 o 
  10   6   3       23.84       16.86      2.72 o 
  11   6   3      154.20      160.94     14.73 o 
  12   6   3       69.14       41.85     11.67 o 
  13   6   3        7.49       10.91      5.59 o 
   1   7   3        0.86        3.77      1.53 o 
   2   7   3      298.23      306.52     20.58 o 
   3   7   3       23.92       30.39      4.24 o 
   4   7   3       94.03       96.53      7.41 o 
   5   7   3        2.99        7.02      2.15 o 
   6   7   3     2984.35     2929.85     80.41 o 
   7   7   3       18.99       19.41      2.76 o 
   8   7   3      199.06      197.13     20.55 o 
   9   7   3      128.92      130.62     13.28 o 
  10   7   3       17.96       16.39      4.03 o 
  11   7   3       32.94       31.59      7.99 o 
  12   7   3      303.15      356.19     38.87 o 
   0   8   3       24.13       17.61      3.85 o 
   1   8   3      912.12      882.54     20.18 o 
   2   8   3      107.09      123.01     10.56 o 
   3   8   3       55.51       64.20      6.58 o 
   4   8   3      980.61      976.27     25.30 o 
   5   8   3        0.07        2.70      1.44 o 
   6   8   3      840.13      909.18     24.60 o 
   7   8   3      102.42       93.04      8.92 o 
   8   8   3        9.13       13.79      3.44 o 
   9   8   3      144.33      134.85     14.54 o 
  10   8   3       42.93       35.84      7.90 o 
  11   8   3       25.55       20.31      4.24 o 
   1   9   3       83.75       72.93      8.22 o 
   2   9   3       15.93       19.27      2.63 o 
   3   9   3       59.15       55.92      7.63 o 
   4   9   3      104.30      101.78      8.16 o 
   5   9   3        0.16        2.17      1.48 o 
   6   9   3        0.39        1.85      1.52 o 
   7   9   3      232.24      252.27     12.84 o 
   8   9   3       71.48       52.61      7.85 o 
   9   9   3       12.43       14.80      4.01 o 
  10   9   3      128.15      138.14     29.65 o 
   0  10   3      653.08      710.24     34.53 o 
   1  10   3      253.63      279.50     12.31 o 
   2  10   3       13.92       10.76      2.51 o 
   3  10   3        0.89        3.23      1.99 o 
   4  10   3       29.55       29.14      4.52 o 
   5  10   3      146.30      132.30     12.16 o 
   6  10   3        6.98        6.43      2.15 o 
   7  10   3      462.19      511.83     32.65 o 
   8  10   3       17.15       21.74      4.98 o 
   1  11   3        7.99       11.03      2.45 o 
   2  11   3      927.58      987.70     30.28 o 
   3  11   3        0.55        4.74      1.87 o 
   4  11   3       12.27        6.55      1.90 o 
   5  11   3       64.83       52.73      8.88 o 
   6  11   3      112.05       87.68     17.02 o 
   0  12   3        2.58        6.54      3.15 o 
   1  12   3       73.34       59.91      9.10 o 
   0   0   4      298.32      287.11     15.90 o 
   1   0   4    28094.12    27503.94    706.01 o 
   2   0   4       64.09       75.82     14.99 o 
   3   0   4     1188.33     1000.20     12.12 o 
   4   0   4     7216.24     7393.62     51.12 o 
   5   0   4     1514.81     1673.22     20.81 o 
   6   0   4        3.42        3.35      0.86 o 
   7   0   4     1736.20     1759.79     45.70 o 
   8   0   4     1316.58     1361.64     31.80 o 
   9   0   4     1105.61     1232.59     44.76 o 
  10   0   4       78.35       94.35      8.94 o 
  11   0   4       59.67       60.11      9.31 o 
  12   0   4      401.70      357.17     15.72 o 
  13   0   4       60.00       76.44     16.52 o 
  14   0   4      162.37      153.83     21.85 o 
  15   0   4      253.24      251.70     33.74 o 
   1   1   4      157.70      115.85      3.80 o 
   2   1   4    32556.13    33046.21    351.07 o 
   3   1   4     4556.24     4632.40     48.81 o 
   4   1   4     2216.08     2056.38     20.63 o 
   5   1   4      123.54      134.77      5.15 o 
   6   1   4      807.82      802.54     16.83 o 
   7   1   4      629.76      731.64     23.12 o 
   8   1   4     1892.70     2011.53     27.75 o 
   9   1   4       51.19       62.62      4.77 o 
  10   1   4        0.86        3.18      1.40 o 
  11   1   4        8.78       12.44      3.22 o 
  12   1   4       90.99       84.35      8.12 o 
  13   1   4       20.87       20.74      4.93 o 
  14   1   4        4.03        6.68      2.63 o 
  15   1   4       26.87       27.76      6.13 o 
   0   2   4     3073.52     2717.84     72.92 o 
   1   2   4    13782.38    14452.22    124.20 o 
   2   2   4    10545.61    10750.20    159.59 o 
   3   2   4     7580.09     7673.31     70.00 o 
   4   2   4     1563.44     1666.81     17.87 o 
   5   2   4     5168.04     5515.39     67.55 o 
   6   2   4       26.36       24.90      2.60 o 
   7   2   4      489.40      441.58     13.77 o 
   8   2   4        4.74        7.65      1.71 o 
   9   2   4      127.34      135.59     10.22 o 
  10   2   4       61.97       55.62      5.60 o 
  11   2   4       33.09       39.13      5.04 o 
  12   2   4        3.25        8.00      2.68 o 
  13   2   4       27.70       34.02      5.69 o 
  14   2   4        4.51        6.46      3.52 o 
   1   3   4       95.10      115.16      3.56 o 
   2   3   4       20.58       33.99      1.83 o 
   3   3   4      155.84      155.64      6.00 o 
   4   3   4     1126.36     1010.54     18.51 o 
   5   3   4        4.64       14.73      2.10 o 
   6   3   4      847.94      795.67     14.69 o 
   7   3   4        2.01        2.14      1.03 o 
   8   3   4      101.46      111.95      7.89 o 
   9   3   4      232.68      202.81     11.30 o 
  10   3   4     1253.75     1259.72     34.50 o 
  11   3   4      267.62      305.58     12.91 o 
  12   3   4      751.07      788.18     34.04 o 
  13   3   4        5.66        8.42      4.24 o 
  14   3   4       84.98       99.67     17.39 o 
   0   4   4      735.07      855.31     12.03 o 
   1   4   4      175.35      204.92      8.79 o 
   2   4   4      744.33      855.21     29.08 o 
   3   4   4     3083.45     3174.22     33.82 o 
   4   4   4       15.98       25.44      2.91 o 
   5   4   4      387.29      458.38     14.23 o 
   6   4   4     1311.65     1468.04     31.70 o 
   7   4   4        0.11        2.83      0.97 o 
   8   4   4      158.93      191.00     14.01 o 
   9   4   4       19.58       18.66      3.23 o 
  10   4   4      783.90      760.75     18.23 o 
  11   4   4      134.00      136.11     13.59 o 
  12   4   4        3.89        7.73      2.94 o 
  13   4   4       19.66       18.52      5.87 o 
  14   4   4       37.60       39.91     11.00 o 
   1   5   4     2301.65     2289.40     29.19 o 
   2   5   4     1865.81     2045.28     21.71 o 
   3   5   4      310.28      346.80     11.45 o 
   4   5   4      162.42      173.91      6.15 o 
   5   5   4       71.23       67.45      4.06 o 
   6   5   4      355.10      304.80     17.58 o 
   7   5   4      343.48      330.93     24.51 o 
   8   5   4      270.17      267.73     15.70 o 
   9   5   4      134.19      104.98      8.68 o 
  10   5   4      437.66      442.83     13.71 o 
  11   5   4       42.38       43.08      8.69 o 
  12   5   4        0.21        7.02      3.02 o 
  13   5   4       41.28       40.88      8.58 o 
   0   6   4      282.71      261.72     19.39 o 
   1   6   4      241.32      253.43     13.40 o 
   2   6   4      333.80      325.16     17.60 o 
   3   6   4      190.11      203.12     11.06 o 
   4   6   4      431.45      405.49     11.01 o 
   5   6   4     2751.00     2691.91     47.44 o 
   6   6   4      822.73      780.94     16.34 o 
   7   6   4      535.73      576.57     23.26 o 
   8   6   4       10.19        7.99      2.48 o 
   9   6   4        6.02       13.26      2.89 o 
  10   6   4      270.88      279.58     13.30 o 
  11   6   4       57.10       59.23     10.15 o 
  12   6   4      203.04      224.08     20.67 o 
  13   6   4       12.44       14.35      5.88 o 
   1   7   4        5.06        6.61      1.70 o 
   2   7   4      380.37      363.11     21.14 o 
   3   7   4       19.56       35.33      4.86 o 
   4   7   4      113.68      111.47      8.34 o 
   5   7   4     1451.87     1419.62     39.24 o 
   6   7   4       15.80       14.19      3.13 o 
   7   7   4       36.99       28.57      3.66 o 
   8   7   4       43.31       60.85      8.66 o 
   9   7   4        2.58        3.87      1.71 o 
  10   7   4       64.10       60.85      9.11 o 
  11   7   4        2.49        3.08      1.97 o 
  12   7   4       57.32       41.00     12.49 o 
   0   8   4      122.56      130.36     15.71 o 
   1   8   4      789.92      836.51     19.36 o 
   2   8   4     1027.05      987.43     28.18 o 
   3   8   4      843.52      829.47     23.35 o 
   4   8   4      554.18      584.35     15.73 o 
   5   8   4      670.32      638.47     15.67 o 
   6   8   4       12.71       14.26      2.63 o 
   7   8   4        2.34        4.04      1.48 o 
   8   8   4      120.86      111.07     13.45 o 
   9   8   4        5.22        6.28      2.78 o 
  10   8   4       35.06       31.19      7.43 o 
  11   8   4        0.39        3.73      1.94 o 
   1   9   4       26.05       27.57      3.37 o 
   2   9   4      354.13      363.58     12.30 o 
   3   9   4      118.42      116.49      9.93 o 
   4   9   4      197.27      215.19     12.25 o 
   5   9   4        0.06        4.46      1.63 o 
   6   9   4        3.86        6.42      2.17 o 
   7   9   4       70.28       65.34      8.61 o 
   8   9   4        0.49        2.98      2.98 o 
   9   9   4      109.48       89.19     16.30 o 
  10   9   4        0.54        3.28      4.58 o 
   0  10   4        8.15       11.42      3.97 o 
   1  10   4     1123.74     1162.55     39.45 o 
   2  10   4      186.18      166.17     14.07 o 
   3  10   4       15.74       16.81      3.28 o 
   4  10   4      156.39      175.33      9.20 o 
   5  10   4       39.20       37.19      5.52 o 
   6  10   4        8.40       10.01      3.40 o 
   7  10   4      277.25      275.55     24.95 o 
   8  10   4       56.67       38.60      8.45 o 
   1  11   4        0.08        5.82      2.34 o 
   2  11   4      475.86      473.85     15.25 o 
   3  11   4      116.62       90.78     11.83 o 
   4  11   4       41.02       30.95      6.05 o 
   5  11   4        1.96        4.26      2.33 o 
   6  11   4       10.96        6.11      2.75 o 
   0  12   4        0.54        3.69      2.53 o 
   1   1   5     1574.00     1509.68     13.15 o 
   2   1   5    32064.17    31619.09    490.64 o 
   3   1   5    24785.13    27056.87    197.35 o 
   4   1   5      470.41      469.74      4.55 o 
   5   1   5       85.77       91.29      3.86 o 
   6   1   5        0.24        1.76      0.51 o 
   7   1   5      471.77      441.27     12.64 o 
   8   1   5      331.29      357.58     13.07 o 
   9   1   5      880.61      973.81     15.87 o 
  10   1   5      182.44      181.34     13.67 o 
  11   1   5     1355.25     1440.49     39.43 o 
  12   1   5      665.38      672.11     27.76 o 
  13   1   5      242.66      270.96     11.73 o 
  14   1   5        3.13        6.75      2.62 o 
  15   1   5        0.86        0.55      2.78 o 
   0   2   5    17718.23    19062.75    259.48 o 
   1   2   5    13358.12    13967.28    125.61 o 
   2   2   5     6681.78     6411.49     72.21 o 
   3   2   5     5248.96     5016.32    125.04 o 
   4   2   5     2224.32     2384.57     26.24 o 
   5   2   5     4234.76     4403.72     47.68 o 
   6   2   5     1534.28     1548.28     16.03 o 
   7   2   5       11.65       21.44      2.50 o 
   8   2   5      218.24      236.62     12.73 o 
   9   2   5        0.29        4.11      1.06 o 
  10   2   5        8.38       11.99      2.05 o 
  11   2   5      529.80      499.37     14.93 o 
  12   2   5        9.53       11.27      3.05 o 
  13   2   5       25.24       15.97      4.72 o 
  14   2   5      136.31      130.29     19.34 o 
   1   3   5      469.88      473.01      4.60 o 
   2   3   5      144.82      174.62      6.87 o 
   3   3   5        6.77        2.94      0.40 o 
   4   3   5     2836.72     2824.50     55.61 o 
   5   3   5      500.35      415.59     11.36 o 
   6   3   5     1847.83     1916.56     35.55 o 
   7   3   5      111.99      115.85      6.72 o 
   8   3   5      101.86      105.56      7.39 o 
   9   3   5      370.13      339.23     17.84 o 
  10   3   5      536.75      565.54     16.18 o 
  11   3   5       67.24       80.53      7.57 o 
  12   3   5      437.54      451.48     21.24 o 
  13   3   5        0.09        1.52      1.92 o 
  14   3   5        0.23        5.96      3.08 o 
   0   4   5     4131.36     4413.90    118.24 o 
   1   4   5     1628.63     1830.61     20.34 o 
   2   4   5      158.96      172.93      4.38 o 
   3   4   5     1527.29     1587.67     20.59 o 
   4   4   5      940.89      974.81     15.38 o 
   5   4   5      219.16      177.92      6.99 o 
   6   4   5      100.64      142.43      8.97 o 
   7   4   5       67.83       71.18      5.51 o 
   8   4   5        0.39        2.55      1.33 o 
   9   4   5     1035.24     1081.80     30.03 o 
  10   4   5       26.02       20.43      3.04 o 
  11   4   5       38.93       33.73      5.86 o 
  12   4   5      103.05      115.92     12.72 o 
  13   4   5       22.68       23.50      6.91 o 
  14   4   5        7.43        7.49      4.51 o 
   1   5   5      180.56      212.83      6.16 o 
   2   5   5     2173.48     2296.94     39.49 o 
   3   5   5      101.69      131.78      5.38 o 
   4   5   5      124.15      127.02      6.55 o 
   5   5   5      260.24      227.65     10.91 o 
   6   5   5      195.54      190.58     10.77 o 
   7   5   5      638.23      691.86     15.79 o 
   8   5   5      964.55      847.81     25.29 o 
   9   5   5        1.83        1.96      1.77 o 
  10   5   5        0.30        3.78      1.42 o 
  11   5   5       58.05       52.46      8.38 o 
  12   5   5      118.99       97.52     20.77 o 
  13   5   5        0.02        4.93      3.02 o 
   0   6   5      143.34      175.98     14.15 o 
   1   6   5      939.71      922.72     21.86 o 
   2   6   5      729.90      750.63     13.07 o 
   3   6   5       70.17       60.47      4.66 o 
   4   6   5     1476.52     1400.69     36.24 o 
   5   6   5        8.05        3.74      1.44 o 
   6   6   5       51.08       29.99      4.11 o 
   7   6   5      145.17      148.09     13.19 o 
   8   6   5        7.11        4.04      1.49 o 
   9   6   5      487.68      475.95     14.16 o 
  10   6   5       19.44       33.85      6.70 o 
  11   6   5       40.54       51.15      8.30 o 
  12   6   5        9.96       11.22      3.78 o 
  13   6   5        4.42        5.78      2.74 o 
   1   7   5      131.32      122.53      8.42 o 
   2   7   5      238.19      215.92     14.30 o 
   3   7   5     1979.73     1963.61     37.00 o 
   4   7   5     1156.82     1195.77     26.32 o 
   5   7   5      576.62      608.87     23.52 o 
   6   7   5       56.96       57.93      5.18 o 
   7   7   5       35.14       43.41      5.87 o 
   8   7   5        1.55        3.23      1.76 o 
   9   7   5       53.28       53.10     12.93 o 
  10   7   5      733.96      845.00     48.28 o 
  11   7   5       92.87       75.29     11.57 o 
  12   7   5       57.01       50.96     11.81 o 
   0   8   5      210.33      208.44     15.40 o 
   1   8   5      320.04      379.42     18.16 o 
   2   8   5      605.04      588.55     24.37 o 
   3   8   5       72.42       65.70      5.82 o 
   4   8   5      248.12      256.89     16.17 o 
   5   8   5      372.57      376.31     14.45 o 
   6   8   5      155.55      147.46     10.91 o 
   7   8   5      155.22      140.79     13.68 o 
   8   8   5       36.18       36.10      7.36 o 
   9   8   5       13.31       14.21      5.14 o 
  10   8   5        5.30        5.78      2.30 o 
  11   8   5        8.27        9.49      3.22 o 
   1   9   5       33.06       32.35      3.93 o 
   2   9   5      327.01      301.33     18.92 o 
   3   9   5       64.65       60.97      7.58 o 
   4   9   5      216.18      225.12     14.69 o 
   5   9   5      140.02      149.82     11.20 o 
   6   9   5      350.80      361.08     13.87 o 
   7   9   5       34.75       31.29      6.77 o 
   8   9   5        2.70        7.07      2.98 o 
   9   9   5      537.62      596.45     46.21 o 
   0  10   5     1342.23     1404.62     94.25 o 
   1  10   5      684.02      680.34     23.43 o 
   2  10   5      406.35      396.27     15.27 o 
   3  10   5        2.70        3.57      1.37 o 
   4  10   5        8.93       10.66      2.60 o 
   5  10   5       55.19       44.75      8.01 o 
   6  10   5      135.34      123.48     10.73 o 
   7  10   5       74.00       64.66     12.67 o 
   8  10   5       56.50       41.51      9.42 o 
   1  11   5        3.22        6.68      1.84 o 
   2  11   5       68.48       53.62      6.42 o 
   3  11   5       39.93       33.93      4.20 o 
   4  11   5      216.07      215.77     16.14 o 
   5  11   5      114.28      130.76     17.50 o 
   0   0   6     8427.04     8536.05     99.05 o 
   1   0   6     4941.48     4671.55     67.95 o 
   2   0   6     1884.97     1995.10     20.95 o 
   3   0   6      109.84      107.40      4.33 o 
   4   0   6        0.09        8.58      0.75 o 
   5   0   6     7783.09     7725.41    155.58 o 
   6   0   6      409.29      473.88     24.89 o 
   7   0   6     2058.84     2010.07     53.35 o 
   8   0   6      212.34      239.85     15.45 o 
   9   0   6      339.66      337.64     26.46 o 
  10   0   6      729.31      850.25     33.67 o 
  11   0   6     1157.68     1273.28     42.42 o 
  12   0   6      599.01      621.42     32.94 o 
  13   0   6       10.25        5.39      2.31 o 
  14   0   6      152.50      111.61     25.63 o 
  15   0   6        0.66        7.93      7.23 o 
   1   1   6     4437.47     4317.01     46.90 o 
   2   1   6      106.65      151.78      5.17 o 
   3   1   6     4073.31     4103.70     33.44 o 
   4   1   6       55.95       74.93      3.16 o 
   5   1   6      163.31      173.14      3.69 o 
   6   1   6       10.15       16.66      1.72 o 
   7   1   6      597.58      582.21     16.63 o 
   8   1   6        0.09        2.36      0.69 o 
   9   1   6     1241.09     1241.08     22.24 o 
  10   1   6       76.57       72.73      6.18 o 
  11   1   6      340.98      393.08     15.79 o 
  12   1   6      952.69     1014.26     37.56 o 
  13   1   6        7.46        7.12      2.19 o 
  14   1   6       20.46       20.57      5.75 o 
   0   2   6     1798.81     1820.08     36.66 o 
   1   2   6     4598.00     4778.07     43.83 o 
   2   2   6     9330.69     9603.89     81.03 o 
   3   2   6      371.33      362.31      3.84 o 
   4   2   6       19.01       17.88      1.42 o 
   5   2   6     2787.02     2600.93     33.57 o 
   6   2   6      921.96      891.28     18.33 o 
   7   2   6     1585.14     1673.01     25.14 o 
   8   2   6      220.08      239.36     12.55 o 
   9   2   6       34.78       24.32      3.18 o 
  10   2   6        0.06        3.36      1.23 o 
  11   2   6      420.43      438.49     14.08 o 
  12   2   6       58.87       54.16      7.81 o 
  13   2   6        0.24        3.27      2.90 o 
  14   2   6       23.58       18.50      4.48 o 
   1   3   6     1655.29     1737.18     20.07 o 
   2   3   6      283.00      280.31      3.64 o 
   3   3   6      513.67      552.21      8.28 o 
   4   3   6      268.77      202.05      5.92 o 
   5   3   6     1678.02     1721.23     20.24 o 
   6   3   6      837.65      853.90     15.73 o 
   7   3   6      282.80      271.10     12.99 o 
   8   3   6      112.73      114.50      7.23 o 
   9   3   6       59.43       76.80      6.38 o 
  10   3   6     1233.61     1284.14     35.15 o 
  11   3   6      123.41      125.80     11.01 o 
  12   3   6       20.18       17.80      4.58 o 
  13   3   6        5.41        7.77      3.30 o 
  14   3   6       31.41       26.12      8.04 o 
   0   4   6     3937.87     3949.72     64.74 o 
   1   4   6     3756.99     3763.15     41.95 o 
   2   4   6     1507.23     1552.06     16.47 o 
   3   4   6     1845.24     1884.13     26.43 o 
   4   4   6      625.60      697.51     20.90 o 
   5   4   6      715.07      643.31     22.73 o 
   6   4   6        2.75        3.08      0.98 o 
   7   4   6       96.37       81.68      5.73 o 
   8   4   6       62.57       75.66      6.25 o 
   9   4   6       73.51       96.67      7.48 o 
  10   4   6      217.52      244.93     12.96 o 
  11   4   6      471.66      414.64     41.89 o 
  12   4   6        0.72        3.67      2.84 o 
  13   4   6      151.71      156.10     21.01 o 
  14   4   6        1.55        6.91      3.86 o 
   1   5   6      808.37      895.73     16.68 o 
   2   5   6     1708.04     1709.91     35.67 o 
   3   5   6      838.50      769.68     17.77 o 
   4   5   6      600.04      629.82     10.55 o 
   5   5   6       40.85       55.20      3.65 o 
   6   5   6      126.59      109.94      7.46 o 
   7   5   6      157.90      136.14      8.86 o 
   8   5   6      261.56      244.19     12.18 o 
   9   5   6      865.61      881.45     24.28 o 
  10   5   6      193.40      213.83     14.77 o 
  11   5   6        1.53        2.32      2.04 o 
  12   5   6       34.53       38.43      7.84 o 
  13   5   6      479.08      499.98     44.76 o 
   0   6   6       14.44       44.89      6.69 o 
   1   6   6        1.27        6.82      1.35 o 
   2   6   6        0.82        3.38      1.14 o 
   3   6   6      335.47      320.58     18.99 o 
   4   6   6      538.33      533.57     12.64 o 
   5   6   6      324.99      368.27     16.19 o 
   6   6   6        0.02        4.06      1.84 o 
   7   6   6        1.34        2.77      1.46 o 
   8   6   6      160.02      134.80     10.80 o 
   9   6   6      269.44      271.37     10.55 o 
  10   6   6        9.87        7.61      2.68 o 
  11   6   6       54.57       57.97      9.29 o 
  12   6   6        3.46        2.73      2.36 o 
   1   7   6      577.16      616.25     12.39 o 
   2   7   6      711.62      708.01     14.09 o 
   3   7   6      173.85      198.88     14.98 o 
   4   7   6      567.34      592.68     13.98 o 
   5   7   6       38.43       31.78      5.30 o 
   6   7   6       10.56        9.55      2.44 o 
   7   7   6      226.71      230.49     13.98 o 
   8   7   6        0.84        2.15      1.67 o 
   9   7   6      214.49      206.60     17.76 o 
  10   7   6       42.28       36.76      7.99 o 
  11   7   6       43.86       53.11      7.78 o 
  12   7   6       63.79       39.29      8.96 o 
   0   8   6        9.87       18.81      4.55 o 
   1   8   6       81.82       75.94      6.94 o 
   2   8   6      159.18      178.97     10.63 o 
   3   8   6       53.46       56.85      4.46 o 
   4   8   6      171.41      158.40     10.70 o 
   5   8   6      906.23      886.09     21.53 o 
   6   8   6      435.68      442.53     14.62 o 
   7   8   6       13.13       10.18      2.64 o 
   8   8   6      113.65       96.17     11.11 o 
   9   8   6       16.31       17.34      5.25 o 
  10   8   6        0.31        2.55      1.76 o 
  11   8   6      111.71       77.25     14.89 o 
   1   9   6      153.23      155.88     10.61 o 
   2   9   6      110.22      104.42      8.39 o 
   3   9   6      209.70      224.87     13.71 o 
   4   9   6      334.10      364.79     14.70 o 
   5   9   6      240.97      233.75     10.28 o 
   6   9   6      121.06       93.07     13.82 o 
   7   9   6      110.33      118.98     15.14 o 
   8   9   6       13.77       12.54      4.47 o 
   9   9   6       20.26       16.58      5.47 o 
   0  10   6      964.96     1034.04     49.93 o 
   1  10   6       54.00       57.01      7.24 o 
   2  10   6       25.80       23.04      3.73 o 
   3  10   6       36.52       26.52      4.63 o 
   4  10   6       37.57       33.83      5.94 o 
   5  10   6      513.70      503.84     20.08 o 
   6  10   6      169.80      172.21     15.32 o 
   7  10   6       85.24       76.43     16.33 o 
   8  10   6      226.74      213.45     18.51 o 
   1  11   6      278.02      298.08     12.39 o 
   2  11   6      615.78      656.95     32.77 o 
   3  11   6      153.60      129.54     17.06 o 
   4  11   6        2.62        7.00      2.37 o 
   5  11   6       54.32       35.66      7.98 o 
   1   1   7     1944.81     1863.53     12.29 o 
   2   1   7     5348.15     5274.83     57.95 o 
   3   1   7      299.95      265.76      7.66 o 
   4   1   7     2927.49     2961.44     24.10 o 
   5   1   7      182.69      151.84      3.37 o 
   6   1   7      498.85      528.85     11.26 o 
   7   1   7      757.50      748.18     16.45 o 
   8   1   7        6.96        8.00      1.35 o 
   9   1   7      597.71      594.41     12.24 o 
  10   1   7      463.10      494.39     25.92 o 
  11   1   7      214.43      208.04     13.03 o 
  12   1   7      806.15      837.54     31.17 o 
  13   1   7       24.03       19.98      4.45 o 
  14   1   7        3.57        5.33      3.16 o 
   0   2   7     4274.33     3972.35     66.56 o 
   1   2   7     3231.18     3122.09     27.78 o 
   2   2   7      310.36      281.47     11.25 o 
   3   2   7      503.20      574.88      5.14 o 
   4   2   7     4956.00     5085.00     48.66 o 
   5   2   7      366.70      351.28      8.78 o 
   6   2   7        0.64        1.15      1.07 o 
   7   2   7       68.76       78.63      4.85 o 
   8   2   7       23.22       17.44      2.95 o 
   9   2   7        4.57        7.41      1.09 o 
  10   2   7       30.12       43.07      5.23 o 
  11   2   7      268.63      235.51     13.97 o 
  12   2   7        0.94        4.05      1.77 o 
  13   2   7       19.98       19.32      4.28 o 
  14   2   7      200.75      176.09     18.64 o 
   1   3   7        4.70        5.44      0.74 o 
   2   3   7       26.47       20.12      1.21 o 
   3   3   7      113.85      111.64      3.42 o 
   4   3   7     3433.06     3323.01     49.86 o 
   5   3   7     2407.65     2367.15     49.52 o 
   6   3   7      362.09      376.84     14.06 o 
   7   3   7      936.00      992.76     24.03 o 
   8   3   7      664.80      669.42     15.58 o 
   9   3   7      449.16      526.27     14.02 o 
  10   3   7      361.27      379.27     14.82 o 
  11   3   7       34.59       39.77      6.92 o 
  12   3   7       68.32       62.75     11.40 o 
  13   3   7       15.10       16.86      5.16 o 
  14   3   7       36.27       34.78      8.33 o 
   0   4   7       33.78       16.23      2.86 o 
   1   4   7      216.61      176.36      4.85 o 
   2   4   7      136.43      162.72      5.24 o 
   3   4   7      571.82      644.70     17.43 o 
   4   4   7     2129.00     2311.72     44.16 o 
   5   4   7      112.99      148.50      7.12 o 
   6   4   7       58.05       53.22      4.79 o 
   7   4   7       58.12       74.48      5.81 o 
   8   4   7      306.73      329.27     18.98 o 
   9   4   7      470.63      452.89     20.93 o 
  10   4   7       29.38       21.84      2.95 o 
  11   4   7      210.86      237.80     12.52 o 
  12   4   7        8.39        6.17      3.34 o 
  13   4   7        3.02        5.91      2.73 o 
  14   4   7      313.33      324.04     32.00 o 
   1   5   7      262.96      236.38      8.35 o 
   2   5   7       39.54       55.56      4.47 o 
   3   5   7      837.56      954.13     17.63 o 
   4   5   7       16.98       33.18      4.02 o 
   5   5   7       41.78       42.85      3.49 o 
   6   5   7     1083.21     1077.06     29.28 o 
   7   5   7      122.12      118.45      8.55 o 
   8   5   7      811.96      767.37     23.00 o 
   9   5   7       17.02       24.14      3.54 o 
  10   5   7      175.27      142.81     12.81 o 
  11   5   7       82.41       61.88      8.34 o 
  12   5   7       14.33        9.27      3.84 o 
  13   5   7        6.41        6.47      4.25 o 
   0   6   7      200.55      196.67     15.33 o 
   1   6   7       50.75       51.72      4.70 o 
   2   6   7       20.62       16.58      2.08 o 
   3   6   7       41.08       54.37      4.28 o 
   4   6   7     1577.77     1560.14     37.09 o 
   5   6   7      257.60      247.32     16.02 o 
   6   6   7       14.20       11.58      2.43 o 
   7   6   7       60.68       44.51      6.71 o 
   8   6   7       53.32       59.04      7.73 o 
   9   6   7        0.96        4.90      2.46 o 
  10   6   7       91.81       81.48     10.96 o 
  11   6   7       29.11       31.25      7.68 o 
  12   6   7       17.99       13.70      3.92 o 
   1   7   7      312.79      328.71     21.92 o 
   2   7   7     1407.95     1384.23     26.40 o 
   3   7   7      505.66      482.60     17.42 o 
   4   7   7       96.23       97.22      7.81 o 
   5   7   7      655.20      645.42     19.55 o 
   6   7   7      258.26      273.93     19.32 o 
   7   7   7      321.38      275.70     16.74 o 
   8   7   7      416.40      418.50     20.53 o 
   9   7   7       13.93        5.00      2.26 o 
  10   7   7       23.61       28.86      6.46 o 
  11   7   7      102.27       83.90     12.17 o 
  12   7   7        0.23        2.99      1.86 o 
   0   8   7      428.45      436.31     29.06 o 
   1   8   7        0.10        4.01      1.16 o 
   2   8   7      145.74      158.18     12.64 o 
   3   8   7      730.69      707.92     18.67 o 
   4   8   7     1068.57     1030.68     26.66 o 
   5   8   7      238.76      227.02     13.29 o 
   6   8   7      464.89      489.64     16.71 o 
   7   8   7       27.00       25.17      5.03 o 
   8   8   7       66.13       63.03      9.02 o 
   9   8   7       29.16       21.73      6.55 o 
  10   8   7       26.15       33.84      6.29 o 
  11   8   7      228.68      265.20     22.04 o 
   1   9   7        5.36        6.23      1.81 o 
   2   9   7      188.33      190.65     13.65 o 
   3   9   7        4.34        4.16      1.75 o 
   4   9   7       38.03       24.30      3.59 o 
   5   9   7      222.80      230.48     10.05 o 
   6   9   7       71.47       66.58      8.38 o 
   7   9   7        0.50        3.16      2.88 o 
   8   9   7      198.70      183.45     16.34 o 
   9   9   7      552.14      558.88     43.34 o 
   0  10   7     1044.31     1115.91     53.86 o 
   1  10   7       35.86       27.34      4.57 o 
   2  10   7      603.23      642.85     21.74 o 
   3  10   7       41.39       38.58      5.15 o 
   4  10   7      127.96      107.88     12.53 o 
   5  10   7       33.80       31.50      5.98 o 
   6  10   7      258.05      255.58     17.17 o 
   7  10   7       25.76       17.33      5.46 o 
   8  10   7       88.77       74.72     14.18 o 
   1  11   7       41.94       34.60      5.43 o 
   2  11   7        0.48        1.56      1.69 o 
   3  11   7       13.70       14.67      3.14 o 
   4  11   7        3.81        1.67      2.53 o 
   5  11   7       57.13       39.55      8.36 o 
   0   0   8     2281.95     2359.63     25.55 o 
   1   0   8     6163.28     5895.25     73.97 o 
   2   0   8       20.01       22.66      5.83 o 
   3   0   8      225.32      262.20      8.59 o 
   4   0   8      967.99      982.16     11.69 o 
   5   0   8     1693.36     1789.93     22.40 o 
   6   0   8     1797.63     1675.71     35.37 o 
   7   0   8      948.68      806.35     14.43 o 
   8   0   8     5326.84     5360.81    169.30 o 
   9   0   8      353.17      356.23     28.04 o 
  10   0   8        0.36        2.33      1.92 o 
  11   0   8       21.68       19.02      3.46 o 
  12   0   8       21.86       24.45      4.66 o 
  13   0   8      192.68      212.37     16.12 o 
  14   0   8       14.83       19.37      7.77 o 
   1   1   8       22.64       20.26      1.53 o 
   2   1   8     1929.62     1834.06     28.04 o 
   3   1   8      175.78      161.80      6.16 o 
   4   1   8      289.28      272.07      4.27 o 
   5   1   8      246.01      201.39      4.34 o 
   6   1   8      179.51      154.79      4.74 o 
   7   1   8       80.11       55.48      3.39 o 
   8   1   8      685.03      687.42     15.93 o 
   9   1   8     2146.80     2143.39     38.95 o 
  10   1   8     1886.31     1875.61     55.25 o 
  11   1   8       55.05       59.69      7.05 o 
  12   1   8       65.15       62.34      6.06 o 
  13   1   8        0.55        1.61      1.34 o 
  14   1   8      160.46      183.39     20.71 o 
   0   2   8     3388.10     3526.13     61.51 o 
   1   2   8     2688.50     2755.26     38.47 o 
   2   2   8        1.34        2.77      0.65 o 
   3   2   8      369.69      418.34      5.31 o 
   4   2   8    11996.25    12315.95    161.10 o 
   5   2   8     1488.55     1504.85     22.45 o 
   6   2   8      584.11      534.16     17.40 o 
   7   2   8      403.41      402.21      7.04 o 
   8   2   8      445.40      459.43     10.27 o 
   9   2   8      157.09      174.37     11.27 o 
  10   2   8      209.33      244.00     17.41 o 
  11   2   8       25.38       30.95      4.54 o 
  12   2   8       22.95       12.90      2.88 o 
  13   2   8        0.34        1.94      1.77 o 
  14   2   8      281.81      331.71     26.11 o 
   1   3   8     1299.23     1186.15     11.94 o 
   2   3   8       38.52       20.59      1.38 o 
   3   3   8    10237.91    10913.44    136.32 o 
   4   3   8    12926.36    12356.90    475.60 o 
   5   3   8     2031.71     2120.00     40.75 o 
   6   3   8        3.25        2.79      0.75 o 
   7   3   8      598.76      588.48     15.55 o 
   8   3   8        0.10        1.12      0.65 o 
   9   3   8      344.08      373.61     16.91 o 
  10   3   8     2710.18     2802.35     82.87 o 
  11   3   8        5.12        6.38      2.17 o 
  12   3   8       56.15       65.55      8.83 o 
  13   3   8      119.39      116.98     16.96 o 
  14   3   8       19.85       17.71      6.20 o 
   0   4   8     6602.52     7184.67    103.91 o 
   1   4   8       55.44       70.59      3.83 o 
   2   4   8      966.13     1044.71     12.68 o 
   3   4   8      108.93      106.34      8.27 o 
   4   4   8     3176.99     3261.83     62.18 o 
   5   4   8      418.30      427.27      8.41 o 
   6   4   8       21.45       30.83      3.09 o 
   7   4   8       28.80       43.53      5.09 o 
   8   4   8       14.29       14.01      2.53 o 
   9   4   8       21.35       13.48      3.14 o 
  10   4   8      450.93      437.56     12.08 o 
  11   4   8        1.27        4.29      2.02 o 
  12   4   8      108.65      128.28     17.63 o 
  13   4   8       32.44       28.21      7.29 o 
   1   5   8     2295.51     2290.30     46.90 o 
   2   5   8        0.25        3.39      1.21 o 
   3   5   8       74.74       75.37      5.55 o 
   4   5   8       97.13      106.98      6.36 o 
   5   5   8      114.61      125.53      7.81 o 
   6   5   8      898.80      904.26     19.91 o 
   7   5   8      911.92      895.90     22.93 o 
   8   5   8      162.94      154.19     13.91 o 
   9   5   8        9.18       13.30      2.75 o 
  10   5   8       30.10       25.73      4.20 o 
  11   5   8       82.81       72.61     10.09 o 
  12   5   8      481.29      544.92     21.84 o 
  13   5   8       49.58       33.98      8.65 o 
   0   6   8     1168.14     1176.28     27.79 o 
   1   6   8      469.72      431.46     11.21 o 
   2   6   8        0.02        1.79      0.99 o 
   3   6   8       21.80       20.65      3.12 o 
   4   6   8     1354.89     1265.07     24.19 o 
   5   6   8        1.24        2.19      1.07 o 
   6   6   8      196.09      222.52     15.54 o 
   7   6   8      282.98      314.32     11.75 o 
   8   6   8      399.15      400.76     11.43 o 
   9   6   8       10.16       12.09      2.81 o 
  10   6   8       10.15       12.93      2.99 o 
  11   6   8       87.33      103.53     14.89 o 
  12   6   8      209.04      213.90     19.38 o 
   1   7   8      157.91      171.44     12.23 o 
   2   7   8      113.30      123.30     10.66 o 
   3   7   8        2.09        8.29      1.59 o 
   4   7   8      166.08      135.53     10.43 o 
   5   7   8       48.38       52.09      5.97 o 
   6   7   8       12.92        9.58      2.70 o 
   7   7   8      263.46      266.98     18.15 o 
   8   7   8       14.06       11.40      2.89 o 
   9   7   8       20.68       11.56      2.92 o 
  10   7   8       13.57       16.28      4.27 o 
  11   7   8      423.65      469.74     30.15 o 
   0   8   8       34.76       39.92      6.97 o 
   1   8   8      562.84      534.29     33.21 o 
   2   8   8      107.42      111.34      8.73 o 
   3   8   8       31.99       31.98      4.21 o 
   4   8   8     1563.63     1612.30     43.74 o 
   5   8   8      901.86      892.01     49.31 o 
   6   8   8        1.56        2.11      2.09 o 
   7   8   8      148.99      144.68     17.73 o 
   8   8   8       29.63       24.97      6.79 o 
   9   8   8        6.21       11.99      3.95 o 
  10   8   8       53.72       61.75     12.12 o 
   1   9   8       94.43      103.51      8.59 o 
   2   9   8     1047.87     1096.06     29.51 o 
   3   9   8       54.74       46.11      6.93 o 
   4   9   8      139.38      119.03     11.74 o 
   5   9   8       83.87       71.11      9.16 o 
   6   9   8       19.76       22.21      5.29 o 
   7   9   8       74.18       74.53     10.56 o 
   8   9   8      269.30      283.52     20.47 o 
   9   9   8      217.80      223.82     19.37 o 
   0  10   8      121.65      100.37     15.56 o 
   1  10   8      104.57       90.15     10.28 o 
   2  10   8      110.12      108.55     10.63 o 
   3  10   8      257.36      267.72     11.26 o 
   4  10   8       22.76       22.06      5.29 o 
   5  10   8       18.42       26.53      5.45 o 
   6  10   8       57.08       55.83      9.45 o 
   7  10   8        2.64        7.37      3.04 o 
   1  11   8        1.20        1.82      1.74 o 
   2  11   8       90.36       75.55     11.27 o 
   3  11   8       43.14       26.15      7.05 o 
   4  11   8        1.40        3.04      2.33 o 
   5  11   8      192.18      211.97     17.36 o 
   1   1   9      584.93      576.91      6.56 o 
   2   1   9       26.18       34.84      1.73 o 
   3   1   9     5582.73     5959.72     73.42 o 
   4   1   9      253.04      213.72      9.61 o 
   5   1   9      882.24      991.95     10.24 o 
   6   1   9     1369.98     1442.35     21.01 o 
   7   1   9      216.00      197.53      8.73 o 
   8   1   9     1544.23     1518.43     32.64 o 
   9   1   9      220.08      209.52     10.61 o 
  10   1   9      119.70      113.62      9.70 o 
  11   1   9      184.11      169.10     10.81 o 
  12   1   9       16.73       14.85      2.66 o 
  13   1   9      152.05      142.71     10.45 o 
  14   1   9        0.19        1.56      2.10 o 
   0   2   9       38.42       57.89      3.73 o 
   1   2   9     1617.92     1637.24     17.64 o 
   2   2   9       91.49       88.92      3.89 o 
   3   2   9     2315.10     2347.38     37.44 o 
   4   2   9     1058.43     1049.72     20.34 o 
   5   2   9      412.92      477.29     11.24 o 
   6   2   9      386.50      374.04     13.10 o 
   7   2   9      130.97      139.97      7.38 o 
   8   2   9       85.65       88.92      6.12 o 
   9   2   9      473.59      499.03     12.43 o 
  10   2   9      150.03      145.46     10.12 o 
  11   2   9      227.45      256.42     12.18 o 
  12   2   9      977.12     1091.15     43.00 o 
  13   2   9        1.57        3.07      1.78 o 
  14   2   9       70.00       65.39     13.15 o 
   1   3   9      362.28      331.91      4.38 o 
   2   3   9     3975.01     4126.20     53.61 o 
   3   3   9     1013.66     1045.76     16.25 o 
   4   3   9      901.67      767.05     20.66 o 
   5   3   9       82.03       72.94      8.04 o 
   6   3   9      201.25      245.01     11.87 o 
   7   3   9        0.05        3.03      0.86 o 
   8   3   9       45.26       35.82      4.37 o 
   9   3   9      137.34      112.03      8.81 o 
  10   3   9      124.31      125.01     10.88 o 
  11   3   9       14.12       13.11      2.36 o 
  12   3   9       16.90       14.72      3.82 o 
  13   3   9        8.43       13.39      3.94 o 
  14   3   9       22.56       23.10      7.52 o 
   0   4   9     3129.39     3520.07    109.22 o 
   1   4   9     1706.02     1564.03     17.48 o 
   2   4   9     1771.40     1740.55     20.63 o 
   3   4   9     2273.26     2397.44     45.78 o 
   4   4   9     2999.06     3084.85     58.78 o 
   5   4   9       59.51       54.92      3.62 o 
   6   4   9      481.63      459.63     12.22 o 
   7   4   9      495.36      482.96     10.19 o 
   8   4   9      288.64      284.34     16.23 o 
   9   4   9      723.00      728.75     18.98 o 
  10   4   9      379.91      357.22     14.61 o 
  11   4   9        0.19        3.71      2.22 o 
  12   4   9       15.75       14.93      4.29 o 
  13   4   9        0.00        6.14      5.19 o 
   1   5   9        3.15        5.93      1.25 o 
   2   5   9       45.90       64.74      6.05 o 
   3   5   9      865.41      856.23     18.56 o 
   4   5   9      347.43      335.95     17.33 o 
   5   5   9      555.16      577.07     14.91 o 
   6   5   9      369.59      403.42      9.50 o 
   7   5   9       31.78       33.28      4.94 o 
   8   5   9      203.35      173.85     12.90 o 
   9   5   9      229.47      210.59     13.58 o 
  10   5   9        0.12        1.74      2.19 o 
  11   5   9      134.24      116.16     14.92 o 
  12   5   9        0.01        2.65      2.27 o 
  13   5   9        9.11        6.81      4.74 o 
   0   6   9      721.16      897.35     25.04 o 
   1   6   9      283.22      266.30     18.30 o 
   2   6   9      189.51      184.89     12.03 o 
   3   6   9     1352.61     1371.06     37.15 o 
   4   6   9      324.89      279.35     17.55 o 
   5   6   9      560.57      538.39     12.13 o 
   6   6   9       92.99       98.24     10.03 o 
   7   6   9      244.31      252.42     17.58 o 
   8   6   9      423.60      486.96     15.31 o 
   9   6   9      263.50      304.98     14.58 o 
  10   6   9        8.49       14.93      3.66 o 
  11   6   9       27.80       30.72      5.63 o 
  12   6   9       21.82       19.93      5.33 o 
   1   7   9      294.31      307.00     23.29 o 
   2   7   9     1063.53     1140.58     29.03 o 
   3   7   9     1372.08     1349.11     34.50 o 
   4   7   9      499.04      497.32     31.17 o 
   5   7   9        0.66        2.73      1.21 o 
   6   7   9        0.00        2.07      1.28 o 
   7   7   9       60.55       51.87      8.07 o 
   8   7   9       41.28       56.66      9.31 o 
   9   7   9      268.56      299.35     13.53 o 
  10   7   9       14.54       16.58      4.49 o 
  11   7   9       20.87       17.32      5.06 o 
   0   8   9      116.90      164.35     18.12 o 
   1   8   9      211.97      226.36     17.55 o 
   2   8   9        1.89        2.78      1.80 o 
   3   8   9       65.54       71.15      6.36 o 
   4   8   9      475.17      446.50     12.93 o 
   5   8   9        3.55        7.83      2.53 o 
   6   8   9        9.52       17.51      3.65 o 
   7   8   9      372.48      382.06     18.40 o 
   8   8   9       60.30       67.06     10.29 o 
   9   8   9       81.91       76.48     11.85 o 
  10   8   9      152.13      183.82     15.91 o 
   1   9   9       97.40       86.82     10.11 o 
   2   9   9       75.97       68.46     10.47 o 
   3   9   9       16.51       17.78      3.29 o 
   4   9   9       57.12       51.42      7.42 o 
   5   9   9      166.28      157.04     16.09 o 
   6   9   9        0.60        4.14      2.87 o 
   7   9   9       43.98       47.05      6.37 o 
   8   9   9       13.03        8.80      3.07 o 
   9   9   9        7.41        7.28      3.84 o 
   0  10   9       66.27       60.36     12.11 o 
   1  10   9       19.32       19.40      4.36 o 
   2  10   9      187.61      204.45     11.18 o 
   3  10   9       64.79       55.85      8.23 o 
   4  10   9       55.16       44.07      8.21 o 
   5  10   9       76.02       58.01      9.02 o 
   6  10   9       61.44       48.42      9.74 o 
   7  10   9        7.09       16.00      4.30 o 
   1  11   9       65.11       51.97      6.84 o 
   2  11   9       81.89       72.85     12.74 o 
   3  11   9        6.34       10.22      4.16 o 
   4  11   9        2.56        7.83      2.52 o 
   5  11   9       37.84       32.89      6.59 o 
   0   0  10    19242.73    20967.69    281.30 o 
   1   0  10        6.05        5.80      2.08 o 
   2   0  10     8559.38     7028.51    644.38 o 
   3   0  10     5317.85     5840.52     62.33 o 
   4   0  10      255.08      223.85      6.28 o 
   5   0  10      490.58      434.03     12.65 o 
   6   0  10      739.59      650.37     29.42 o 
   7   0  10       29.96       44.57      5.05 o 
   8   0  10       54.50       60.83      5.73 o 
   9   0  10     1097.36     1119.82     34.81 o 
  10   0  10      783.61      819.16     30.45 o 
  11   0  10       29.98       35.18      7.40 o 
  12   0  10      177.34      203.66     22.10 o 
  13   0  10      158.64      164.31     14.51 o 
  14   0  10       14.96       15.32      6.15 o 
   1   1  10     1566.88     1512.21     13.06 o 
   2   1  10        6.24        4.28      0.48 o 
   3   1  10     5453.16     5412.44     45.87 o 
   4   1  10       19.05       12.74      1.29 o 
   5   1  10       48.59       56.35      2.64 o 
   6   1  10      962.24      935.43     14.29 o 
   7   1  10     1128.33     1039.75     17.31 o 
   8   1  10      448.14      382.34     10.49 o 
   9   1  10      949.18      974.28     20.33 o 
  10   1  10      953.02      948.05     24.69 o 
  11   1  10      138.72      133.82     11.01 o 
  12   1  10      132.92      134.12     11.70 o 
  13   1  10       16.63       16.55      3.31 o 
  14   1  10      133.56       97.48     14.45 o 
   0   2  10      161.02      177.32      9.54 o 
   1   2  10     4641.69     4760.53     50.38 o 
   2   2  10      997.38     1045.55     15.06 o 
   3   2  10     1021.02     1020.13     23.74 o 
   4   2  10       17.87       14.79      1.67 o 
   5   2  10      825.37      767.08     14.29 o 
   6   2  10      763.22      720.63     11.75 o 
   7   2  10     1461.71     1543.09     34.81 o 
   8   2  10       13.96       17.06      2.26 o 
   9   2  10      340.89      346.12     18.82 o 
  10   2  10        3.14        3.29      1.61 o 
  11   2  10      357.66      381.72     12.24 o 
  12   2  10        8.46        9.62      2.46 o 
  13   2  10       29.95       30.39      6.04 o 
  14   2  10        5.17        7.07      3.32 o 
   1   3  10      440.64      439.56     10.74 o 
   2   3  10       44.15       55.92      3.77 o 
   3   3  10     1100.39     1088.72     17.18 o 
   4   3  10     2981.19     3144.46     53.71 o 
   5   3  10     4082.19     4327.52     82.39 o 
   6   3  10      625.39      646.16     11.62 o 
   7   3  10      126.38      149.41      9.71 o 
   8   3  10      149.59      123.47      6.71 o 
   9   3  10      481.87      425.34     19.26 o 
  10   3  10     1142.33     1140.35     28.88 o 
  11   3  10      201.40      183.18     14.46 o 
  12   3  10      122.54      129.17     13.09 o 
  13   3  10       61.98       44.85      9.63 o 
  14   3  10       13.99       13.60      4.54 o 
   0   4  10      545.31      605.92     23.20 o 
   1   4  10       37.77       34.15      3.86 o 
   2   4  10     3015.69     3296.29     38.31 o 
   3   4  10       14.40        4.95      1.71 o 
   4   4  10       19.59       12.32      1.30 o 
   5   4  10       72.48       86.19      4.70 o 
   6   4  10     1221.79     1208.85     30.56 o 
   7   4  10      136.93      159.59     12.08 o 
   8   4  10      482.27      484.89     23.68 o 
   9   4  10      420.62      431.98     13.61 o 
  10   4  10       61.18       74.92      8.76 o 
  11   4  10      542.44      569.18     23.68 o 
  12   4  10       77.72       66.16     12.48 o 
  13   4  10        1.25        1.88      3.36 o 
   1   5  10      431.08      459.31     18.11 o 
   2   5  10       10.22       21.82      3.25 o 
   3   5  10      693.28      654.94     15.12 o 
   4   5  10       16.66       17.85      3.16 o 
   5   5  10      717.52      746.30     19.09 o 
   6   5  10     2291.33     2255.85     39.61 o 
   7   5  10     3830.25     3713.17    163.65 o 
   8   5  10      212.85      227.59     16.42 o 
   9   5  10        8.01        9.64      2.91 o 
  10   5  10       51.03       50.23      6.84 o 
  11   5  10       45.33       48.14      7.43 o 
  12   5  10       20.89       19.38      5.27 o 
  13   5  10      344.39      381.05     32.55 o 
   0   6  10     1041.30     1132.87     76.71 o 
   1   6  10      390.47      412.45     16.36 o 
   2   6  10     1612.80     1604.29     47.45 o 
   3   6  10       30.15       41.58      4.26 o 
   4   6  10      529.38      469.66     10.16 o 
   5   6  10      873.52      836.26     21.82 o 
   6   6  10      532.75      527.47     30.34 o 
   7   6  10       60.20       60.46      6.44 o 
   8   6  10        6.26        5.59      2.90 o 
   9   6  10       15.24       12.73      2.58 o 
  10   6  10        0.19        4.17      1.74 o 
  11   6  10        3.07        6.31      2.51 o 
  12   6  10       44.95       41.02      8.22 o 
   1   7  10      176.95      185.03     12.98 o 
   2   7  10       44.14       67.77      7.35 o 
   3   7  10      129.81      129.27     12.10 o 
   4   7  10      185.48      182.38     13.77 o 
   5   7  10       13.88        6.98      2.07 o 
   6   7  10      116.89      119.93     11.86 o 
   7   7  10      168.33      142.57     15.26 o 
   8   7  10      653.66      627.32     27.25 o 
   9   7  10        9.87       16.15      3.74 o 
  10   7  10       40.24       52.28      7.91 o 
  11   7  10       80.35       65.53     11.39 o 
   0   8  10      900.20      915.13     39.07 o 
   1   8  10      617.16      643.66     20.66 o 
   2   8  10      236.87      278.66     15.77 o 
   3   8  10       52.60       46.05      6.12 o 
   4   8  10       56.26       40.09      5.42 o 
   5   8  10       74.93       79.82      9.37 o 
   6   8  10      929.32      977.97     46.27 o 
   7   8  10     1125.19     1250.60     53.52 o 
   8   8  10       27.33       32.92      6.27 o 
   9   8  10        3.75        6.23      2.56 o 
  10   8  10        3.41        3.40      2.08 o 
   1   9  10      156.00      151.23     13.06 o 
   2   9  10       31.26       33.31      5.15 o 
   3   9  10      179.23      165.78     13.53 o 
   4   9  10        0.07       -0.56      2.05 o 
   5   9  10        0.96        7.57      2.72 o 
   6   9  10        2.76        5.37      2.04 o 
   7   9  10      131.33      115.64     14.31 o 
   8   9  10       51.37       45.33      8.33 o 
   9   9  10      197.55      170.94     24.10 o 
   0  10  10      210.57      212.47     15.71 o 
   1  10  10       79.40       79.91     11.10 o 
   2  10  10      719.35      781.70     40.75 o 
   3  10  10      172.05      201.43     14.56 o 
   4  10  10       14.01       10.94      3.73 o 
   5  10  10        2.57        5.82      3.14 o 
   6  10  10       18.29       18.97      5.43 o 
   7  10  10       88.80       67.33     14.08 o 
   1  11  10      146.62      103.73     21.58 o 
   2  11  10       15.39       12.44      4.22 o 
   3  11  10       65.69       61.41     10.72 o 
   4  11  10        2.88        3.49      2.58 o 
   1   1  11     3447.81     3477.31     26.93 o 
   2   1  11     1128.80     1152.14      9.56 o 
   3   1  11     2483.43     2497.73     48.30 o 
   4   1  11      310.21      302.84      6.12 o 
   5   1  11     3019.76     3229.93     46.43 o 
   6   1  11      680.23      631.01     21.15 o 
   7   1  11      398.63      405.88     10.04 o 
   8   1  11       89.48       76.30      4.96 o 
   9   1  11     1011.68     1044.07     21.69 o 
  10   1  11      191.27      178.13     11.40 o 
  11   1  11       20.65       16.71      2.98 o 
  12   1  11      150.46      140.35     12.21 o 
  13   1  11       53.28       40.72      6.02 o 
  14   1  11      107.22       74.53     16.12 o 
   0   2  11      943.07     1055.53     19.10 o 
   1   2  11     1095.18     1110.83     10.87 o 
   2   2  11       10.16       17.60      1.30 o 
   3   2  11      898.41      940.13     17.62 o 
   4   2  11     1674.23     1835.30     27.32 o 
   5   2  11      125.36      144.53      5.79 o 
   6   2  11     2339.80     2290.95     35.10 o 
   7   2  11     1319.82     1275.76     28.92 o 
   8   2  11      531.04      470.40      8.52 o 
   9   2  11       57.50       66.02      5.96 o 
  10   2  11        6.68       10.07      2.36 o 
  11   2  11        2.31        1.46      1.72 o 
  12   2  11      117.51      112.65     12.03 o 
  13   2  11       87.41       72.78      9.91 o 
  14   2  11        0.01        4.09      2.54 o 
   1   3  11      175.84      165.79      4.75 o 
   2   3  11      363.36      433.95     11.44 o 
   3   3  11     2386.20     2299.21     68.88 o 
   4   3  11      179.76      159.59      6.11 o 
   5   3  11      322.76      275.87     13.77 o 
   6   3  11      172.37      180.37      9.07 o 
   7   3  11       90.74       88.80      5.79 o 
   8   3  11      410.89      383.82     20.37 o 
   9   3  11       18.16       13.71      2.73 o 
  10   3  11        2.66        1.53      2.19 o 
  11   3  11      164.64      168.65     15.13 o 
  12   3  11       72.27       66.26     10.09 o 
  13   3  11        3.56        6.07      3.27 o 
  14   3  11       16.88       12.74      3.82 o 
   0   4  11      360.72      310.51     12.18 o 
   1   4  11     1614.62     1449.49     26.84 o 
   2   4  11      447.91      453.79     16.63 o 
   3   4  11     1653.93     1749.06     33.53 o 
   4   4  11        6.42        9.65      1.63 o 
   5   4  11       41.19       48.53      4.56 o 
   6   4  11      124.48      130.99     11.95 o 
   7   4  11     1375.42     1337.56     29.05 o 
   8   4  11       24.86       27.10      4.87 o 
   9   4  11      154.14      152.62     10.97 o 
  10   4  11        3.21        3.17      1.95 o 
  11   4  11      665.32      687.13     27.20 o 
  12   4  11        5.11       10.54      3.23 o 
  13   4  11       37.95       30.81      8.28 o 
   1   5  11      850.71      869.96     25.05 o 
   2   5  11     1404.54     1420.72     43.09 o 
   3   5  11      176.76      173.14      9.97 o 
   4   5  11        3.29        1.72      1.01 o 
   5   5  11      723.83      701.12     13.78 o 
   6   5  11      369.64      399.17     23.50 o 
   7   5  11      206.71      209.75     14.30 o 
   8   5  11      243.00      219.43     17.15 o 
   9   5  11      269.03      283.99     11.67 o 
  10   5  11        0.11        2.99      1.67 o 
  11   5  11        2.23        4.24      2.21 o 
  12   5  11      147.60      127.32     14.50 o 
  13   5  11      149.19      131.88     21.61 o 
   0   6  11       40.64       44.46      6.31 o 
   1   6  11       46.15       56.14      5.25 o 
   2   6  11       88.40      104.96      7.96 o 
   3   6  11      314.51      337.75     25.05 o 
   4   6  11      120.74       99.35      7.78 o 
   5   6  11      325.24      301.44     19.09 o 
   6   6  11       40.18       46.38      4.41 o 
   7   6  11        1.22        7.91      2.89 o 
   8   6  11       50.55       44.52      6.28 o 
   9   6  11       56.80       70.60      9.55 o 
  10   6  11      442.26      420.77     17.13 o 
  11   6  11      210.17      188.56      9.24 o 
  12   6  11        2.80        2.78      2.39 o 
   1   7  11      905.68      920.12     23.62 o 
   2   7  11      211.17      240.21     16.15 o 
   3   7  11     2139.10     2123.16     67.43 o 
   4   7  11       43.30       46.62      6.16 o 
   5   7  11       30.41       33.45      4.29 o 
   6   7  11        0.70        6.81      2.95 o 
   7   7  11      725.85      728.85     25.25 o 
   8   7  11       80.58       90.94     10.90 o 
   9   7  11       52.37       29.19      5.60 o 
  10   7  11       49.27       40.81      6.49 o 
  11   7  11        0.46        2.40      2.13 o 
   0   8  11        2.13        1.18      2.79 o 
   1   8  11        1.40        3.76      1.49 o 
   2   8  11     1433.01     1512.29     44.64 o 
   3   8  11      731.77      742.65     27.14 o 
   4   8  11      227.83      252.49     10.41 o 
   5   8  11       16.79       14.32      3.57 o 
   6   8  11       17.74       12.00      2.82 o 
   7   8  11      157.09      141.32     10.88 o 
   8   8  11       33.97       22.38      5.61 o 
   9   8  11        2.29        3.94      1.82 o 
  10   8  11       18.84       16.89      4.68 o 
   1   9  11      279.41      276.82     13.26 o 
   2   9  11      133.69      126.34     11.75 o 
   3   9  11      426.15      496.86     27.66 o 
   4   9  11       16.50       17.85      3.86 o 
   5   9  11       43.66       36.21      5.77 o 
   6   9  11      385.92      422.56     24.57 o 
   7   9  11        1.63        6.04      2.78 o 
   8   9  11       81.15       69.41     15.36 o 
   9   9  11        0.00        0.68      2.50 o 
   0  10  11        9.66       13.50      4.84 o 
   1  10  11        7.84        6.35      2.57 o 
   2  10  11      260.87      299.80     17.83 o 
   3  10  11        8.99       12.58      3.73 o 
   4  10  11       36.05       36.35      5.27 o 
   5  10  11      117.56      115.12     14.27 o 
   6  10  11        0.08        4.11      2.06 o 
   7  10  11       46.38       37.63      8.37 o 
   1  11  11       15.06        9.28      3.18 o 
   2  11  11      249.22      285.57     23.33 o 
   3  11  11       66.61       42.68      8.81 o 
   4  11  11       79.89       69.34     13.64 o 
   0   0  12     7445.40     7349.76    210.46 o 
   1   0  12     4143.46     4378.02     40.64 o 
   2   0  12     4873.73     5038.15     76.03 o 
   3   0  12     1276.65     1501.31     22.46 o 
   4   0  12     1511.96     1722.27     23.24 o 
   5   0  12       11.28        1.31      0.62 o 
   6   0  12      525.74      476.50     11.84 o 
   7   0  12       98.56       77.44      6.23 o 
   8   0  12      554.88      501.16     17.96 o 
   9   0  12     2095.31     2149.29     74.50 o 
  10   0  12      624.18      660.56     31.67 o 
  11   0  12      156.30      148.04     16.39 o 
  12   0  12       37.67       32.66      7.04 o 
  13   0  12      230.54      225.91     20.12 o 
  14   0  12      133.50      138.29     46.10 o 
   1   1  12      229.13      231.08      8.46 o 
   2   1  12      653.02      672.27      8.39 o 
   3   1  12     1703.62     1731.81     24.92 o 
   4   1  12        0.33        2.82      0.71 o 
   5   1  12      764.73      876.19     12.92 o 
   6   1  12      744.42      732.10      9.96 o 
   7   1  12      269.86      233.11     10.69 o 
   8   1  12       12.59        8.17      1.06 o 
   9   1  12        0.37        2.83      1.12 o 
  10   1  12      247.79      254.00     14.75 o 
  11   1  12      588.60      606.74     16.87 o 
  12   1  12       28.38       23.44      5.06 o 
  13   1  12        7.59        8.48      2.58 o 
  14   1  12        5.33        2.00      2.33 o 
   0   2  12     6550.71     6713.24    127.00 o 
   1   2  12     1469.26     1535.95     16.24 o 
   2   2  12     3170.77     3299.84     52.56 o 
   3   2  12       11.20       16.45      2.18 o 
   4   2  12      764.75      764.55     15.87 o 
   5   2  12      221.50      174.65      6.92 o 
   6   2  12     2564.77     2622.91     37.88 o 
   7   2  12      904.80      799.71     18.61 o 
   8   2  12      133.44      141.97      7.04 o 
   9   2  12      229.03      247.43     11.99 o 
  10   2  12       33.36       34.62      4.33 o 
  11   2  12      413.83      417.85     16.39 o 
  12   2  12      392.63      411.79     16.39 o 
  13   2  12       18.90       16.45      4.44 o 
  14   2  12        0.02        3.99      2.66 o 
   1   3  12       26.43       31.22      3.45 o 
   2   3  12     2157.32     2269.59     54.44 o 
   3   3  12       39.25       58.39      4.95 o 
   4   3  12       20.38       16.78      1.52 o 
   5   3  12      857.93      766.48     12.82 o 
   6   3  12       42.75       43.99      4.63 o 
   7   3  12     1607.28     1655.41     27.98 o 
   8   3  12     1044.82     1087.73     22.89 o 
   9   3  12     1420.22     1438.01     39.49 o 
  10   3  12       34.33       35.92      5.76 o 
  11   3  12      255.51      222.86     11.80 o 
  12   3  12       87.93       93.91     13.39 o 
  13   3  12      154.86      187.82     16.98 o 
   0   4  12        4.06        3.66      1.64 o 
   1   4  12      279.15      310.15     11.44 o 
   2   4  12      249.63      283.57     10.81 o 
   3   4  12      141.58      123.60      7.78 o 
   4   4  12      879.16      888.40     15.88 o 
   5   4  12      489.03      480.93     12.82 o 
   6   4  12       87.96      108.12      9.68 o 
   7   4  12        4.53        7.05      2.69 o 
   8   4  12       60.48       58.44      6.07 o 
   9   4  12      231.04      190.98     13.70 o 
  10   4  12       86.18       95.46      9.81 o 
  11   4  12       23.87       16.97      3.76 o 
  12   4  12       75.52       67.00      9.74 o 
  13   4  12      166.69      148.28     18.69 o 
   1   5  12      369.71      403.46     12.59 o 
   2   5  12       25.11       21.20      3.14 o 
   3   5  12       11.66       12.75      2.36 o 
   4   5  12        6.42        7.01      1.43 o 
   5   5  12     2574.86     2483.49     49.99 o 
   6   5  12     3612.90     3439.50     89.45 o 
   7   5  12       50.11       60.53      5.93 o 
   8   5  12      683.72      652.83     18.53 o 
   9   5  12       13.49       16.82      3.35 o 
  10   5  12       22.44       13.59      2.98 o 
  11   5  12      526.01      562.88     29.92 o 
  12   5  12       28.82       27.79      5.55 o 
   0   6  12     1544.39     1572.85     65.06 o 
   1   6  12       21.41       32.05      3.89 o 
   2   6  12       13.79       23.21      3.57 o 
   3   6  12      574.09      573.36     17.05 o 
   4   6  12      428.46      436.06     28.44 o 
   5   6  12      473.92      502.85     26.96 o 
   6   6  12       94.00       98.43     10.08 o 
   7   6  12        2.06        7.34      2.42 o 
   8   6  12       13.59       17.44      3.48 o 
   9   6  12      144.76      130.08     14.92 o 
  10   6  12        4.43       11.13      3.04 o 
  11   6  12      133.31      103.12     15.43 o 
  12   6  12       54.37       51.62      9.48 o 
   1   7  12      715.62      709.30     24.81 o 
   2   7  12      881.00      896.77     29.01 o 
   3   7  12      697.66      686.54     24.01 o 
   4   7  12       94.03       84.73      7.77 o 
   5   7  12      376.99      384.69     14.44 o 
   6   7  12      392.73      413.02     17.53 o 
   7   7  12      854.99      797.90     37.75 o 
   8   7  12      250.64      249.15     11.93 o 
   9   7  12       27.84       32.14      6.12 o 
  10   7  12        3.50       11.52      3.34 o 
  11   7  12        7.15        5.94      2.57 o 
   0   8  12     1172.20     1142.92     48.06 o 
   1   8  12        0.53        4.49      2.23 o 
   2   8  12       20.77       30.85      4.30 o 
   3   8  12        0.46        2.68      1.52 o 
   4   8  12        2.38        5.28      3.18 o 
   5   8  12      687.69      709.82     34.41 o 
   6   8  12      698.45      661.34     28.75 o 
   7   8  12       18.40       15.54      4.02 o 
   8   8  12       82.49       70.90      9.19 o 
   9   8  12       27.59       31.66      6.33 o 
  10   8  12        0.01        3.76      2.55 o 
   1   9  12      577.31      579.75     26.12 o 
   2   9  12      183.57      217.15     13.96 o 
   3   9  12        0.22        2.91      2.15 o 
   4   9  12       45.87       41.57      5.88 o 
   5   9  12       27.59       32.89      5.01 o 
   6   9  12        1.39        2.13      2.21 o 
   7   9  12       29.52       27.13      5.98 o 
   8   9  12       36.54       28.03      7.66 o 
   0  10  12      181.02      166.58     17.99 o 
   1  10  12      154.71      135.67     14.25 o 
   2  10  12      211.99      231.20     17.29 o 
   3  10  12       10.64        8.53      2.74 o 
   4  10  12        2.94        6.35      2.82 o 
   5  10  12       70.08       49.65      8.95 o 
   6  10  12       63.18       53.55     10.71 o 
   1  11  12       26.02       25.92      6.31 o 
   2  11  12       27.05       29.90      6.37 o 
   3  11  12      147.05      123.36     16.95 o 
   1   1  13     1233.43     1299.22     10.89 o 
   2   1  13      602.21      588.66     10.92 o 
   3   1  13        0.05        1.63      0.82 o 
   4   1  13      372.40      439.76      8.51 o 
   5   1  13      770.37      753.65     12.58 o 
   6   1  13      342.01      357.39     11.04 o 
   7   1  13       21.67       12.84      1.97 o 
   8   1  13     3012.46     3029.22     54.46 o 
   9   1  13        1.62        4.37      1.22 o 
  10   1  13       19.24       32.80      3.73 o 
  11   1  13      162.21      142.51     11.84 o 
  12   1  13        9.50       12.81      3.49 o 
  13   1  13        2.10        4.79      2.18 o 
  14   1  13      236.00      237.35     27.75 o 
   0   2  13     5969.61     6262.32     96.69 o 
   1   2  13        0.53        2.37      0.69 o 
   2   2  13       17.78       32.84      3.01 o 
   3   2  13     1067.23     1187.80     17.54 o 
   4   2  13        9.21       17.69      1.71 o 
   5   2  13     3382.51     3447.25     70.43 o 
   6   2  13        0.09        2.16      1.00 o 
   7   2  13      829.79      814.81     13.54 o 
   8   2  13     1785.61     1784.25     38.98 o 
   9   2  13      211.67      196.81     12.93 o 
  10   2  13      231.00      238.54     13.93 o 
  11   2  13       77.28       83.08      7.84 o 
  12   2  13      330.29      346.63     18.52 o 
  13   2  13      409.87      417.38     22.72 o 
  14   2  13       41.31       26.19      7.08 o 
   1   3  13     1762.23     2015.91     46.09 o 
   2   3  13      183.08      199.40      7.28 o 
   3   3  13      146.28      147.17      6.55 o 
   4   3  13      106.04       83.53      5.41 o 
   5   3  13      371.46      384.64      9.12 o 
   6   3  13      356.05      380.53     13.98 o 
   7   3  13        1.45        4.77      2.23 o 
   8   3  13     1476.63     1482.98     41.12 o 
   9   3  13       61.11       54.56      5.56 o 
  10   3  13       79.91       81.05      9.36 o 
  11   3  13      151.47      153.98     15.28 o 
  12   3  13       81.70       97.02     12.92 o 
  13   3  13        3.94        6.76      2.65 o 
   0   4  13     2215.32     1970.51    166.29 o 
   1   4  13      703.85      823.95     19.02 o 
   2   4  13      640.55      548.47     19.99 o 
   3   4  13      222.09      228.09     13.65 o 
   4   4  13     1217.84     1249.60     20.76 o 
   5   4  13      261.01      276.59     15.95 o 
   6   4  13      608.58      598.02     15.51 o 
   7   4  13     1530.13     1516.97     41.44 o 
   8   4  13      577.40      582.14     20.45 o 
   9   4  13       68.73       78.61     12.27 o 
  10   4  13       73.03       77.95      9.59 o 
  11   4  13       18.70       18.67      4.03 o 
  12   4  13      149.58      144.47     15.64 o 
  13   4  13       73.06       82.34     16.21 o 
   1   5  13        6.07        1.35      1.26 o 
   2   5  13      286.27      239.94     15.79 o 
   3   5  13      456.08      459.94     13.97 o 
   4   5  13      260.21      268.66     19.67 o 
   5   5  13        2.78        7.65      1.42 o 
   6   5  13      626.91      611.52     32.44 o 
   7   5  13        0.39        9.03      2.79 o 
   8   5  13      156.62      144.34     12.90 o 
   9   5  13        5.45        8.05      2.50 o 
  10   5  13      187.25      203.56     11.06 o 
  11   5  13       48.78       39.74      5.71 o 
  12   5  13        3.78        3.24      2.55 o 
   0   6  13      323.19      393.56     22.74 o 
   1   6  13      697.50      683.60     21.43 o 
   2   6  13      148.41      107.18      9.00 o 
   3   6  13      144.22      163.28     11.03 o 
   4   6  13     1477.92     1609.42     40.37 o 
   5   6  13       73.96       57.35      6.56 o 
   6   6  13      367.79      347.31     13.54 o 
   7   6  13      254.10      254.56     16.87 o 
   8   6  13       32.34       44.94      7.98 o 
   9   6  13      769.95      798.47     31.62 o 
  10   6  13       15.10       16.59      3.84 o 
  11   6  13        8.49       10.05      3.51 o 
  12   6  13       38.08       23.59      5.47 o 
   1   7  13      112.36      122.89     11.24 o 
   2   7  13      218.55      239.98     14.48 o 
   3   7  13     1223.82     1217.34     38.98 o 
   4   7  13      208.47      215.68     18.20 o 
   5   7  13       85.27       86.49     12.27 o 
   6   7  13       66.91       71.53      8.84 o 
   7   7  13        8.13        9.19      2.84 o 
   8   7  13       26.75       19.01      3.90 o 
   9   7  13       38.96       41.49      6.77 o 
  10   7  13        0.12        5.00      3.03 o 
  11   7  13       78.08       72.77     13.53 o 
   0   8  13     4181.97     4325.96   1824.02 o 
   1   8  13      151.28      151.97     10.14 o 
   2   8  13        0.03        3.77      1.48 o 
   3   8  13        0.04        5.81      2.61 o 
   4   8  13       23.25       18.45      4.27 o 
   5   8  13      177.18      189.43     17.35 o 
   6   8  13       26.69       21.46      4.46 o 
   7   8  13        6.63        9.86      3.24 o 
   8   8  13      302.66      345.15     13.28 o 
   9   8  13       22.86       18.22      4.61 o 
  10   8  13        0.15        2.73      2.47 o 
   1   9  13       61.44       73.29      9.14 o 
   2   9  13       52.37       50.55      8.44 o 
   3   9  13       20.33       22.91      4.98 o 
   4   9  13       15.18       20.78      5.11 o 
   5   9  13        0.00        5.31      2.63 o 
   6   9  13       44.56       36.41      5.51 o 
   7   9  13      166.72      214.51     16.21 o 
   8   9  13       65.93       62.00     11.89 o 
   0  10  13        7.94        8.10      3.96 o 
   1  10  13        2.74        1.47      2.26 o 
   2  10  13      115.96       92.41     14.99 o 
   3  10  13        1.43        5.99      2.49 o 
   4  10  13      137.66      158.14     17.08 o 
   5  10  13      125.78      101.44     17.68 o 
   6  10  13       45.77       44.86      7.57 o 
   1  11  13        4.13       11.49      3.63 o 
   2  11  13        5.32        6.23      2.83 o 
   3  11  13        4.28        5.78      3.63 o 
   0   0  14    10114.73    10273.63    204.84 o 
   1   0  14     2412.50     2233.67     23.51 o 
   2   0  14      200.34      306.62      8.10 o 
   3   0  14     4855.26     5465.15     97.35 o 
   4   0  14        9.86       20.99      2.03 o 
   5   0  14      981.27      854.36     17.85 o 
   6   0  14     3773.99     3508.20    148.94 o 
   7   0  14     1288.69     1332.86     35.97 o 
   8   0  14      126.00      135.79     11.87 o 
   9   0  14      774.58      800.86     28.34 o 
  10   0  14      296.01      321.82     29.50 o 
  11   0  14        6.17        9.26      3.24 o 
  12   0  14      129.16      164.48     21.43 o 
  13   0  14      161.01      165.13     23.62 o 
  14   0  14        0.42        6.63      3.99 o 
   1   1  14     2547.90     2603.67     29.92 o 
   2   1  14       53.63       45.29      2.98 o 
   3   1  14     4350.37     4745.63     69.20 o 
   4   1  14       11.91       11.86      1.47 o 
   5   1  14     1359.35     1402.06     17.50 o 
   6   1  14      884.04      912.86     13.77 o 
   7   1  14        0.01        3.29      1.26 o 
   8   1  14       25.41       28.56      3.27 o 
   9   1  14       93.14      115.63      8.58 o 
  10   1  14       71.89       69.47      7.12 o 
  11   1  14      132.45      126.25     10.42 o 
  12   1  14       46.64       49.19      6.80 o 
  13   1  14       16.24       20.47      3.83 o 
  14   1  14       29.82       22.00      5.76 o 
   0   2  14      479.32      567.41     16.37 o 
   1   2  14     1199.44     1273.40     16.44 o 
   2   2  14       21.41       13.93      1.41 o 
   3   2  14       69.71       68.07      5.53 o 
   4   2  14      229.45      151.64      5.67 o 
   5   2  14       10.94        5.06      1.12 o 
   6   2  14       54.23       65.00      4.64 o 
   7   2  14      106.34       99.76      6.98 o 
   8   2  14       24.43       14.06      2.58 o 
   9   2  14        3.55        5.19      1.46 o 
  10   2  14      136.34      135.02     10.81 o 
  11   2  14        3.46        4.75      2.43 o 
  12   2  14       80.31       68.84      9.14 o 
  13   2  14      187.50      198.96     13.84 o 
   1   3  14      251.16      307.88     10.52 o 
   2   3  14      797.53      829.16     17.61 o 
   3   3  14      135.09      156.25      6.81 o 
   4   3  14      464.67      450.54     10.86 o 
   5   3  14      325.80      392.30     10.80 o 
   6   3  14      738.99      741.09     13.68 o 
   7   3  14       78.83       70.56      6.28 o 
   8   3  14       16.66       27.98      4.44 o 
   9   3  14     1543.58     1581.54     39.74 o 
  10   3  14        0.38        1.84      2.28 o 
  11   3  14      266.49      288.26     11.57 o 
  12   3  14      172.70      182.28     10.12 o 
  13   3  14       93.91       75.01     12.72 o 
   0   4  14        1.42        2.91      0.95 o 
   1   4  14        6.77        5.92      0.98 o 
   2   4  14      122.01      150.73      8.78 o 
   3   4  14        4.55        4.78      1.03 o 
   4   4  14       96.07      106.40      7.62 o 
   5   4  14     3491.75     3518.36     77.50 o 
   6   4  14       17.44       22.74      3.02 o 
   7   4  14      680.23      612.90     25.62 o 
   8   4  14      494.75      491.23     15.67 o 
   9   4  14      183.98      158.34     13.73 o 
  10   4  14       53.01       42.83      7.13 o 
  11   4  14       64.05       56.89      8.00 o 
  12   4  14        0.12        5.49      3.20 o 
  13   4  14      231.82      244.28     22.98 o 
   1   5  14       11.40       10.66      2.08 o 
   2   5  14      368.82      391.48     13.01 o 
   3   5  14        6.23        5.20      1.58 o 
   4   5  14       56.82       63.12      6.25 o 
   5   5  14      777.05      797.37     19.23 o 
   6   5  14      831.23      814.74     32.18 o 
   7   5  14       49.95       46.97      5.23 o 
   8   5  14      334.75      358.79     14.69 o 
   9   5  14      122.24      118.93     11.64 o 
  10   5  14       98.45       78.40      9.92 o 
  11   5  14       16.36       12.49      3.10 o 
  12   5  14       97.00       72.59     13.29 o 
   0   6  14     1350.44     1217.92     44.97 o 
   1   6  14      544.68      549.48     25.34 o 
   2   6  14        0.80        5.84      1.32 o 
   3   6  14      105.60      105.06      8.50 o 
   4   6  14        0.15        2.11      2.51 o 
   5   6  14     1322.83     1317.12     42.34 o 
   6   6  14     1082.10     1088.80     29.98 o 
   7   6  14        0.65        6.08      2.45 o 
   8   6  14       24.75       19.47      3.77 o 
   9   6  14      142.56      100.94     10.75 o 
  10   6  14       22.84       16.80      3.98 o 
  11   6  14        8.60        7.88      3.02 o 
   1   7  14      206.81      193.38     13.02 o 
   2   7  14       62.92       92.37      8.83 o 
   3   7  14       22.60       33.81      5.07 o 
   4   7  14       71.12       80.65     13.18 o 
   5   7  14       60.77       55.65      7.97 o 
   6   7  14      503.17      490.80     17.47 o 
   7   7  14      229.10      236.33     12.48 o 
   8   7  14       52.29       41.84      5.55 o 
   9   7  14     1044.35     1054.85     63.47 o 
  10   7  14      134.41      120.97     13.53 o 
   0   8  14       61.17       89.84     16.99 o 
   1   8  14       19.72       20.46      3.25 o 
   2   8  14        0.16        3.34      1.78 o 
   3   8  14      207.46      205.62     30.11 o 
   4   8  14      254.25      263.76     14.80 o 
   5   8  14        3.04        5.09      2.80 o 
   6   8  14        2.17        2.40      1.97 o 
   7   8  14        1.17        4.85      3.20 o 
   8   8  14        8.58        5.43      2.33 o 
   9   8  14       27.78       19.84      4.65 o 
   1   9  14       16.17       10.90      3.15 o 
   2   9  14        1.97        3.19      2.06 o 
   3   9  14       70.49       60.66      8.63 o 
   4   9  14        5.83       10.12      3.64 o 
   5   9  14      271.47      297.75     18.92 o 
   6   9  14        0.18        5.99      2.59 o 
   7   9  14        8.60        5.93      2.86 o 
   8   9  14        0.15        1.14      1.69 o 
   0  10  14       88.24       95.08     21.00 o 
   1  10  14      605.06      653.07     25.60 o 
   2  10  14        0.05        2.57      2.13 o 
   3  10  14      135.84      124.16     17.90 o 
   4  10  14        5.43       10.35      3.54 o 
   5  10  14       69.57       58.99      9.90 o 
   6  10  14       40.07       44.54      9.40 o 
   1  11  14       38.05       22.43      6.32 o 
   2  11  14       12.57       13.67      5.19 o 
   1   1  15      597.28      604.81     11.82 o 
   2   1  15     3527.71     3452.91     33.58 o 
   3   1  15        4.81        3.88      1.40 o 
   4   1  15     1729.35     1760.53     24.76 o 
   5   1  15       35.06       38.62      3.66 o 
   6   1  15      598.68      562.94     11.44 o 
   7   1  15       37.99       45.09      3.85 o 
   8   1  15       16.62       25.58      3.20 o 
   9   1  15       10.58        6.70      2.17 o 
  10   1  15      434.14      474.00     15.11 o 
  11   1  15       38.97       29.85      4.66 o 
  12   1  15       13.48       21.02      4.32 o 
  13   1  15      148.03      129.23     17.32 o 
   0   2  15      346.32      495.24     14.48 o 
   1   2  15      356.20      361.44      7.92 o 
   2   2  15      494.65      573.63     15.80 o 
   3   2  15      351.24      368.16     11.73 o 
   4   2  15     1136.02     1078.49     16.02 o 
   5   2  15       64.91       62.33      4.20 o 
   6   2  15       18.54       17.36      3.35 o 
   7   2  15     2733.04     2729.47     55.53 o 
   8   2  15      973.54      954.51     26.78 o 
   9   2  15        8.15        6.67      2.16 o 
  10   2  15        0.19        3.28      1.80 o 
  11   2  15      284.64      325.99     14.54 o 
  12   2  15      126.59      107.37     14.71 o 
  13   2  15      170.41      175.95     14.33 o 
   1   3  15      250.02      260.61      8.26 o 
   2   3  15      195.25      242.17      9.49 o 
   3   3  15      599.19      582.89     13.09 o 
   4   3  15      132.38      145.19      8.92 o 
   5   3  15      359.38      302.65     20.04 o 
   6   3  15        9.03       19.74      3.17 o 
   7   3  15      177.05      173.59     13.40 o 
   8   3  15     1269.66     1316.68     36.32 o 
   9   3  15      120.63      101.22     12.01 o 
  10   3  15       12.26       19.70      3.54 o 
  11   3  15        3.00        5.37      2.20 o 
  12   3  15       35.68       34.90      5.37 o 
  13   3  15      243.85      290.49     24.03 o 
   0   4  15      346.93      373.99     15.98 o 
   1   4  15     2516.87     2737.82     46.21 o 
   2   4  15       17.94       18.42      2.91 o 
   3   4  15      121.27      133.89      8.79 o 
   4   4  15      113.20      107.82      8.27 o 
   5   4  15      402.27      402.41     17.46 o 
   6   4  15       15.66       17.20      2.81 o 
   7   4  15      382.34      329.44     19.02 o 
   8   4  15      184.60      170.61     13.51 o 
   9   4  15        4.17        6.20      2.55 o 
  10   4  15      310.80      337.39     15.55 o 
  11   4  15       17.48       18.59      4.11 o 
  12   4  15       28.61       21.75      4.74 o 
   1   5  15      167.54      156.44     10.56 o 
   2   5  15     1583.89     1648.09     44.37 o 
   3   5  15      218.42      223.92     17.38 o 
   4   5  15       32.21       30.31      4.22 o 
   5   5  15      169.93      189.40     12.08 o 
   6   5  15      414.53      369.22     19.71 o 
   7   5  15        0.00        2.78      2.40 o 
   8   5  15      151.19      129.54     14.14 o 
   9   5  15       27.24       24.20      4.56 o 
  10   5  15        2.18        3.67      2.02 o 
  11   5  15       25.22       20.88      4.72 o 
  12   5  15        1.32        4.70      4.69 o 
   0   6  15     2707.77     2553.50     89.73 o 
   1   6  15      416.23      370.39     23.41 o 
   2   6  15       93.15      103.64      8.15 o 
   3   6  15       72.01       77.69      7.83 o 
   4   6  15      986.03     1031.01     36.41 o 
   5   6  15      462.62      438.39     15.26 o 
   6   6  15      873.68      902.79     25.18 o 
   7   6  15      236.35      224.56     14.66 o 
   8   6  15      364.64      414.31     17.50 o 
   9   6  15       10.77       10.16      3.00 o 
  10   6  15      555.53      590.65     21.40 o 
  11   6  15       98.13       74.23     14.30 o 
   1   7  15      970.18      988.10     29.44 o 
   2   7  15     1344.72     1347.64     40.14 o 
   3   7  15      235.19      224.52     18.40 o 
   4   7  15       34.19       34.59      5.08 o 
   5   7  15        4.36        2.60      3.10 o 
   6   7  15      146.84      130.11     14.66 o 
   7   7  15      471.97      437.44     18.66 o 
   8   7  15      937.38      943.63     81.87 o 
   9   7  15       51.96       30.28      4.74 o 
  10   7  15       19.53       13.41      3.83 o 
   0   8  15     1284.09     1394.15     60.68 o 
   1   8  15      391.28      407.90     13.98 o 
   2   8  15      120.25      123.92     13.40 o 
   3   8  15       41.51       49.10      8.71 o 
   4   8  15      287.31      308.35     16.99 o 
   5   8  15       50.16       66.59      9.17 o 
   6   8  15       44.05       55.94      7.34 o 
   7   8  15       16.93       11.04      3.26 o 
   8   8  15      171.50      174.35     13.32 o 
   9   8  15      120.44      112.71     15.34 o 
   1   9  15       13.70       15.75      3.73 o 
   2   9  15      265.59      287.28     15.01 o 
   3   9  15       14.74       11.60      3.44 o 
   4   9  15      610.27      660.02     37.93 o 
   5   9  15       31.74       39.52      5.36 o 
   6   9  15        0.97        2.02      2.70 o 
   7   9  15        8.56        5.04      3.17 o 
   8   9  15      158.37      169.17     16.66 o 
   0  10  15      186.47      179.98     29.57 o 
   1  10  15       87.00       93.70     15.36 o 
   2  10  15        1.36        4.91      2.47 o 
   3  10  15       72.25       52.13      9.26 o 
   4  10  15       32.24       29.73      6.38 o 
   5  10  15        0.71        2.50      3.04 o 
   0   0  16     1119.71     1014.04     17.42 o 
   1   0  16        9.72        6.03      1.80 o 
   2   0  16     1373.67     1324.04     27.32 o 
   3   0  16      127.26      135.25      6.03 o 
   4   0  16      485.98      405.27      8.79 o 
   5   0  16      419.71      416.44      7.80 o 
   6   0  16      478.80      515.57     14.79 o 
   7   0  16     2966.90     2715.53    190.84 o 
   8   0  16        4.56        6.41      1.42 o 
   9   0  16        0.02        1.68      1.06 o 
  10   0  16      571.49      621.47     24.11 o 
  11   0  16      122.59      135.38     19.35 o 
  12   0  16        7.55        6.53      3.10 o 
  13   0  16      127.22      106.11     20.40 o 
   1   1  16      367.42      358.26      9.62 o 
   2   1  16      836.18      763.32     12.69 o 
   3   1  16     1164.68     1193.34     19.89 o 
   4   1  16      104.95      100.55      4.21 o 
   5   1  16      170.58      185.27      7.53 o 
   6   1  16      525.53      523.91     10.69 o 
   7   1  16        0.77        2.77      0.83 o 
   8   1  16      124.59      107.01      7.62 o 
   9   1  16      494.05      525.66     15.61 o 
  10   1  16      495.71      496.79     15.00 o 
  11   1  16        0.00        3.40      1.60 o 
  12   1  16        7.71        7.07      2.41 o 
  13   1  16       68.25       70.95     11.53 o 
   0   2  16      850.15      805.85     17.24 o 
   1   2  16      969.52     1012.27     14.91 o 
   2   2  16       16.73       18.53      1.58 o 
   3   2  16        0.05        1.54      1.14 o 
   4   2  16      438.59      509.23      8.89 o 
   5   2  16        6.16        4.03      1.12 o 
   6   2  16      645.70      658.49     16.04 o 
   7   2  16      360.24      334.01     17.59 o 
   8   2  16       17.68       16.46      2.79 o 
   9   2  16       29.65       33.49      3.92 o 
  10   2  16       76.30       82.63      7.68 o 
  11   2  16      107.20       94.61      9.79 o 
  12   2  16        4.66        6.90      2.58 o 
  13   2  16        2.21        6.58      2.44 o 
   1   3  16        8.49        8.75      1.23 o 
   2   3  16     2345.56     2366.46     36.32 o 
   3   3  16        2.31        5.88      1.65 o 
   4   3  16     3481.56     3472.99     81.96 o 
   5   3  16       87.73       70.43      5.35 o 
   6   3  16      314.05      294.96     13.91 o 
   7   3  16      453.93      434.19     21.14 o 
   8   3  16      693.53      708.60     20.03 o 
   9   3  16      852.34      825.56     24.09 o 
  10   3  16        9.04        5.90      2.04 o 
  11   3  16       83.94       75.64      9.12 o 
  12   3  16        0.05        4.80      2.19 o 
  13   3  16       19.20        5.47      4.36 o 
   0   4  16       73.98       72.35      6.39 o 
   1   4  16      267.70      292.84     15.85 o 
   2   4  16      168.07      176.26     10.81 o 
   3   4  16      766.72      873.45     24.13 o 
   4   4  16      392.38      382.47     17.80 o 
   5   4  16      785.60      774.48     19.26 o 
   6   4  16       18.37       11.54      2.21 o 
   7   4  16      870.95      804.08     26.30 o 
   8   4  16      301.39      256.24     16.57 o 
   9   4  16       31.34       35.34      5.84 o 
  10   4  16      296.29      311.88     14.65 o 
  11   4  16      147.75      159.73      8.68 o 
  12   4  16       28.83       21.38      5.50 o 
   1   5  16     1103.15     1120.15     22.74 o 
   2   5  16     1009.30      949.51     19.53 o 
   3   5  16       10.92       12.91      2.39 o 
   4   5  16      165.81      173.73     13.08 o 
   5   5  16      303.84      302.52     15.24 o 
   6   5  16     1938.49     1830.07     53.98 o 
   7   5  16       88.62       92.61     11.06 o 
   8   5  16       11.07       10.43      3.14 o 
   9   5  16       20.02       15.57      3.22 o 
  10   5  16       11.44        8.82      3.15 o 
  11   5  16       91.91       80.35     11.86 o 
  12   5  16       56.88       43.90      9.68 o 
   0   6  16       69.71       52.87     11.81 o 
   1   6  16     1366.33     1327.58     34.23 o 
   2   6  16     2136.39     2153.84     68.22 o 
   3   6  16       88.60      109.33      9.71 o 
   4   6  16      364.67      359.39     16.09 o 
   5   6  16      611.23      577.64     17.03 o 
   6   6  16      275.15      265.79     17.21 o 
   7   6  16      138.25      115.95     11.88 o 
   8   6  16      881.72      964.35     37.91 o 
   9   6  16      294.91      282.52     18.12 o 
  10   6  16      161.66      151.81     12.73 o 
  11   6  16        0.00        3.26      2.65 o 
   1   7  16       86.12       89.26      7.57 o 
   2   7  16       74.37       52.37      5.08 o 
   3   7  16       92.03       77.14     11.00 o 
   4   7  16      147.84      176.09     16.48 o 
   5   7  16        0.05        7.89      3.38 o 
   6   7  16      405.96      350.20     16.32 o 
   7   7  16      349.89      385.39     17.37 o 
   8   7  16      215.71      230.05     14.99 o 
   9   7  16      165.30      139.72     13.23 o 
  10   7  16        4.85       13.53      3.39 o 
   0   8  16       50.19       60.08     11.38 o 
   1   8  16      358.86      382.00     14.29 o 
   2   8  16       34.75       26.99      4.67 o 
   3   8  16       21.05       21.11      4.03 o 
   4   8  16       16.19       11.67      3.38 o 
   5   8  16        1.00        5.21      2.09 o 
   6   8  16       31.55       31.87      6.34 o 
   7   8  16        3.23        1.53      2.20 o 
   8   8  16        7.91        4.15      2.32 o 
   9   8  16       31.02       24.62      5.25 o 
   1   9  16      187.38      204.59     12.38 o 
   2   9  16      124.57      129.73     10.27 o 
   3   9  16      165.68      160.43     16.36 o 
   4   9  16        9.05       13.14      3.68 o 
   5   9  16      224.72      223.56     11.89 o 
   6   9  16       32.32       29.79      7.70 o 
   7   9  16       81.08       74.11     12.99 o 
   0  10  16      379.70      393.55     47.90 o 
   1  10  16       11.64        3.80      3.75 o 
   2  10  16        2.68        6.41      2.76 o 
   3  10  16       27.15       22.01      6.15 o 
   4  10  16      110.46       93.17     17.08 o 
   5  10  16      257.69      265.48     21.74 o 
   1   1  17     1132.88     1175.30     17.95 o 
   2   1  17     1092.33     1132.62     17.01 o 
   3   1  17      516.36      523.07      7.50 o 
   4   1  17      398.88      412.15      5.54 o 
   5   1  17        2.45        5.29      0.91 o 
   6   1  17      621.24      574.99      8.86 o 
   7   1  17        1.09        3.49      1.05 o 
   8   1  17        4.45        3.81      1.29 o 
   9   1  17       17.57       10.82      2.75 o 
  10   1  17      226.64      211.14     15.29 o 
  11   1  17        0.05        2.86      1.56 o 
  12   1  17      199.17      198.84     11.87 o 
  13   1  17      158.28      151.10     23.82 o 
   0   2  17     1047.29     1063.73     28.81 o 
   1   2  17      240.45      284.35      8.00 o 
   2   2  17     3310.38     3413.41     46.93 o 
   3   2  17      101.38       97.02      5.71 o 
   4   2  17        1.91        5.64      1.63 o 
   5   2  17      396.48      385.87     11.68 o 
   6   2  17     1418.23     1364.79     22.18 o 
   7   2  17     1443.27     1397.53     27.29 o 
   8   2  17       56.31       46.61      4.73 o 
   9   2  17      314.69      358.33     14.35 o 
  10   2  17      206.27      245.99     16.78 o 
  11   2  17      337.92      361.52     14.79 o 
  12   2  17       18.65       22.21      4.89 o 
  13   2  17       20.11       17.02      4.11 o 
   1   3  17      264.03      300.40     12.43 o 
   2   3  17      337.33      321.44     16.16 o 
   3   3  17      963.01      944.76     22.77 o 
   4   3  17      143.60      112.38      7.15 o 
   5   3  17      414.93      414.90      9.26 o 
   6   3  17      329.40      326.21     16.34 o 
   7   3  17       10.51        9.44      1.83 o 
   8   3  17       95.95      121.38      9.42 o 
   9   3  17      212.79      207.56     14.99 o 
  10   3  17       45.36       60.72      7.25 o 
  11   3  17       85.60       74.11      9.23 o 
  12   3  17      148.79      174.34     13.12 o 
   0   4  17     1199.79     1155.74     41.20 o 
   1   4  17       28.94       28.10      3.80 o 
   2   4  17      467.45      424.27     11.23 o 
   3   4  17      964.54     1060.76     22.01 o 
   4   4  17       18.05       21.36      3.29 o 
   5   4  17      512.26      526.68     13.26 o 
   6   4  17      437.78      452.81     22.09 o 
   7   4  17     1298.80     1260.86     37.91 o 
   8   4  17      866.74      838.61     26.52 o 
   9   4  17       91.95       85.29      8.71 o 
  10   4  17      152.92      146.45     11.04 o 
  11   4  17      126.49      101.09     15.44 o 
  12   4  17      202.26      210.66     15.61 o 
   1   5  17      203.87      184.93     13.92 o 
   2   5  17      233.61      246.60     16.70 o 
   3   5  17        6.16        6.70      1.59 o 
   4   5  17      239.00      229.66     12.95 o 
   5   5  17        6.09        9.46      1.81 o 
   6   5  17       14.16        5.68      2.32 o 
   7   5  17       34.75       23.18      4.39 o 
   8   5  17        8.81       10.25      2.27 o 
   9   5  17       38.86       53.68      6.32 o 
  10   5  17        4.46        2.65      1.83 o 
  11   5  17        1.20        4.61      2.30 o 
   0   6  17     1171.77     1229.44     55.67 o 
   1   6  17      132.07      117.97     11.52 o 
   2   6  17      479.62      434.87     22.72 o 
   3   6  17        0.02        1.11      2.15 o 
   4   6  17      821.38      836.73     25.20 o 
   5   6  17     1883.37     1880.76     51.09 o 
   6   6  17       67.36       61.89      8.57 o 
   7   6  17       61.24       64.13      6.61 o 
   8   6  17      346.62      331.54     16.98 o 
   9   6  17        5.28        7.68      2.72 o 
  10   6  17       27.32       30.87      6.45 o 
  11   6  17        4.78        5.25      2.60 o 
   1   7  17      195.42      199.67     13.47 o 
   2   7  17      364.78      339.41     25.88 o 
   3   7  17       30.01       25.60      4.30 o 
   4   7  17       26.94       27.77      5.24 o 
   5   7  17       13.60       16.65      3.59 o 
   6   7  17      151.06      147.14     16.92 o 
   7   7  17      153.00      124.42     11.95 o 
   8   7  17       86.17       56.47      7.10 o 
   9   7  17       25.04       17.81      3.75 o 
  10   7  17       70.87       48.71      9.67 o 
   0   8  17       26.57       42.72      9.96 o 
   1   8  17      190.54      178.32     14.86 o 
   2   8  17      148.14      164.07     14.81 o 
   3   8  17      525.66      619.22     27.45 o 
   4   8  17      158.25      160.85     17.33 o 
   5   8  17        3.74       10.46      3.15 o 
   6   8  17       10.06        8.87      3.17 o 
   7   8  17        7.17        8.13      2.71 o 
   8   8  17       69.65       60.44      9.54 o 
   1   9  17        6.59        7.23      2.86 o 
   2   9  17      372.21      402.07     25.18 o 
   3   9  17       63.37       61.04      8.30 o 
   4   9  17        0.79        1.98      2.37 o 
   5   9  17      179.62      174.74     15.70 o 
   6   9  17      157.86      203.83     16.39 o 
   7   9  17       48.15       44.82      7.70 o 
   0  10  17        7.61        5.60      4.54 o 
   1  10  17      159.08      182.28     22.52 o 
   2  10  17        3.58        6.78      3.05 o 
   3  10  17       12.83        7.16      2.49 o 
   4  10  17        3.88       10.13      3.36 o 
   0   0  18      443.27      518.60     31.09 o 
   1   0  18     5128.14     4938.57    131.24 o 
   2   0  18      697.89      689.73     12.66 o 
   3   0  18       19.63       24.75      3.58 o 
   4   0  18      456.87      494.64     13.78 o 
   5   0  18     5963.17     5801.83    229.84 o 
   6   0  18     1838.81     1768.90     51.90 o 
   7   0  18      664.45      635.33     18.13 o 
   8   0  18     3358.44     3499.99    111.57 o 
   9   0  18       23.27       56.99      9.92 o 
  10   0  18       23.14       13.31      4.02 o 
  11   0  18      637.36      796.13     64.48 o 
  12   0  18        9.24       12.56      7.21 o 
  13   0  18      470.53      558.79     54.12 o 
   1   1  18      441.92      395.35     11.43 o 
   2   1  18       19.67       24.65      2.75 o 
   3   1  18      173.84      172.23      6.88 o 
   4   1  18       76.60       90.01      4.48 o 
   5   1  18      214.30      209.97     10.71 o 
   6   1  18      213.39      255.78     13.05 o 
   7   1  18      237.26      243.28     11.48 o 
   8   1  18        4.55        6.19      1.87 o 
   9   1  18      209.18      216.55     14.86 o 
  10   1  18      229.35      270.81     13.75 o 
  11   1  18        7.00        7.23      3.21 o 
  12   1  18      235.91      228.08     17.49 o 
  13   1  18       12.68        6.55      3.12 o 
   0   2  18      812.54      760.92     15.60 o 
   1   2  18       96.85       93.93      4.58 o 
   2   2  18      699.12      699.08     10.82 o 
   3   2  18       38.94       54.73      3.31 o 
   4   2  18      812.18      812.37     17.82 o 
   5   2  18      807.66      805.90     20.08 o 
   6   2  18        0.37        2.84      1.19 o 
   7   2  18      616.82      632.79     20.07 o 
   8   2  18        0.12        2.76      1.28 o 
   9   2  18       13.43       13.59      2.94 o 
  10   2  18        7.58       13.50      2.87 o 
  11   2  18       56.34       50.26      6.91 o 
  12   2  18       43.32       44.16      6.54 o 
  13   2  18        5.11        8.17      2.41 o 
   1   3  18       34.23       33.25      3.58 o 
   2   3  18      275.03      284.12     14.54 o 
   3   3  18      464.39      486.19     11.57 o 
   4   3  18       44.19       43.62      5.26 o 
   5   3  18        0.28        1.91      1.37 o 
   6   3  18      132.99      124.51      9.23 o 
   7   3  18      678.76      744.51     19.71 o 
   8   3  18       11.31       17.34      2.81 o 
   9   3  18        0.43        1.97      1.79 o 
  10   3  18        2.30        7.57      2.36 o 
  11   3  18       78.50       75.08      8.81 o 
  12   3  18       14.75       22.99      4.31 o 
   0   4  18      412.56      418.78     12.67 o 
   1   4  18       41.16       49.70      3.78 o 
   2   4  18     1964.42     1894.88     35.53 o 
   3   4  18      683.11      661.68     15.00 o 
   4   4  18     1345.97     1376.58     32.23 o 
   5   4  18      233.41      188.47     11.67 o 
   6   4  18     1138.22      960.09     34.99 o 
   7   4  18      230.65      219.30     13.93 o 
   8   4  18        0.01        1.65      2.31 o 
   9   4  18      183.55      182.61     18.00 o 
  10   4  18      125.94       95.25     13.43 o 
  11   4  18        9.13        7.42      2.07 o 
  12   4  18        0.20        3.94      1.79 o 
   1   5  18     1848.12     1886.94     46.83 o 
   2   5  18       33.13       33.51      5.05 o 
   3   5  18      892.91      897.56     24.87 o 
   4   5  18       11.78        5.66      1.69 o 
   5   5  18      109.14      121.23      9.38 o 
   6   5  18      508.13      560.64     25.92 o 
   7   5  18       39.71       33.33      5.61 o 
   8   5  18      273.04      246.96     11.03 o 
   9   5  18      318.88      317.81     14.70 o 
  10   5  18       92.13       66.45      8.51 o 
  11   5  18      526.03      621.30     39.04 o 
   0   6  18      354.61      397.37     29.35 o 
   1   6  18      124.77      149.50     13.50 o 
   2   6  18      981.47     1038.48     34.20 o 
   3   6  18      141.73      149.92     12.01 o 
   4   6  18       22.26       23.72      3.12 o 
   5   6  18       39.21       38.03      6.23 o 
   6   6  18      105.53      107.80     10.34 o 
   7   6  18      191.07      187.66     16.92 o 
   8   6  18      205.06      205.75     11.43 o 
   9   6  18        0.12        7.19      2.55 o 
  10   6  18      465.96      485.41     31.40 o 
   1   7  18      103.89      114.05      8.53 o 
   2   7  18      321.36      295.36     14.07 o 
   3   7  18       11.37       13.95      3.04 o 
   4   7  18        0.54        3.24      1.62 o 
   5   7  18       47.62       45.42      8.68 o 
   6   7  18       96.07      110.53     10.38 o 
   7   7  18      380.31      404.84     22.60 o 
   8   7  18      504.64      518.18     19.37 o 
   9   7  18        0.21        6.39      2.67 o 
   0   8  18      219.71      203.85     35.57 o 
   1   8  18       73.45       81.50     10.79 o 
   2   8  18       29.41       26.02      5.10 o 
   3   8  18        9.70       17.24      3.62 o 
   4   8  18      131.76      106.70     12.38 o 
   5   8  18      103.52      138.88     16.70 o 
   6   8  18        0.04        7.06      2.56 o 
   7   8  18        3.77        8.91      3.50 o 
   8   8  18       87.47       69.47     12.42 o 
   1   9  18       47.71       48.55      9.57 o 
   2   9  18        0.68       -0.64      2.07 o 
   3   9  18        7.52        9.42      3.04 o 
   4   9  18      283.13      281.46     20.48 o 
   5   9  18      108.05      132.58     15.31 o 
   6   9  18        0.80        6.79      2.86 o 
   0  10  18      152.30      163.73     36.41 o 
   1  10  18      184.61      158.28     19.91 o 
   2  10  18      100.41       74.37     18.60 o 
   3  10  18      212.31      220.94     23.99 o 
   4  10  18       11.59        4.35      4.89 o 
   1   1  19       13.40        6.56      1.03 o 
   2   1  19      542.43      587.48      8.20 o 
   3   1  19      353.28      358.96     19.23 o 
   4   1  19      331.90      313.76     17.14 o 
   5   1  19      239.09      228.10     12.20 o 
   6   1  19      651.85      641.40     12.35 o 
   7   1  19      464.18      490.66     20.99 o 
   8   1  19      114.14      106.69     10.98 o 
   9   1  19      117.19      125.87     10.84 o 
  10   1  19       28.89       14.07      3.48 o 
  11   1  19      238.23      313.82     18.07 o 
  12   1  19        4.84        3.92      2.74 o 
   0   2  19       19.20       23.69      3.61 o 
   1   2  19      229.44      215.49      9.17 o 
   2   2  19       73.85       68.87      4.31 o 
   3   2  19       18.28       25.30      3.17 o 
   4   2  19       68.32       61.80      4.67 o 
   5   2  19      113.40      108.85      7.07 o 
   6   2  19      237.63      178.75      9.93 o 
   7   2  19      645.66      612.60     15.63 o 
   8   2  19      142.99      173.13     10.89 o 
   9   2  19      457.29      511.78     20.06 o 
  10   2  19      116.62      101.88     10.90 o 
  11   2  19      295.54      322.83     18.86 o 
  12   2  19       86.14       85.34     15.59 o 
   1   3  19      132.79      163.55      9.42 o 
   2   3  19       63.38       86.19      5.51 o 
   3   3  19       10.91       10.58      1.67 o 
   4   3  19      230.13      219.50     13.24 o 
   5   3  19       71.68       66.83      6.00 o 
   6   3  19      446.79      412.65     16.90 o 
   7   3  19      181.55      184.53     11.88 o 
   8   3  19       66.60       57.31      8.35 o 
   9   3  19       33.00       39.15      4.98 o 
  10   3  19       46.27       50.03      5.90 o 
  11   3  19        8.88       12.29      2.73 o 
  12   3  19       12.51       14.31      4.34 o 
   0   4  19      319.24      349.07     23.16 o 
   1   4  19      294.23      307.64     16.76 o 
   2   4  19      187.53      184.00     12.80 o 
   3   4  19        1.45        4.04      1.19 o 
   4   4  19      325.46      319.46     19.57 o 
   5   4  19      212.48      244.04     12.92 o 
   6   4  19      134.15      130.44     11.75 o 
   7   4  19        9.23        8.43      2.49 o 
   8   4  19       28.29       33.27      5.48 o 
   9   4  19      209.17      212.89     12.67 o 
  10   4  19       94.13       69.38      9.85 o 
  11   4  19       14.60       17.60      3.19 o 
  12   4  19      107.96       68.03     13.71 o 
   1   5  19      198.32      210.64     14.71 o 
   2   5  19     1281.07     1330.29     36.79 o 
   3   5  19      132.91      108.27      9.58 o 
   4   5  19       85.36       95.98      7.66 o 
   5   5  19       84.13       57.54      6.80 o 
   6   5  19        9.08        6.99      2.76 o 
   7   5  19        0.25        3.02      1.87 o 
   8   5  19      100.50       89.09     10.98 o 
   9   5  19        0.48        1.91      3.13 o 
  10   5  19      161.64      164.53     13.73 o 
  11   5  19       42.21       35.32      7.87 o 
   0   6  19      812.61      747.24     40.01 o 
   1   6  19       10.70        9.03      2.50 o 
   2   6  19      267.26      297.02     14.87 o 
   3   6  19       27.28       33.96      4.27 o 
   4   6  19       38.14       43.09      5.46 o 
   5   6  19        9.10       12.37      3.09 o 
   6   6  19       13.78        8.95      2.74 o 
   7   6  19        4.89        6.90      2.38 o 
   8   6  19       68.98       60.29      8.07 o 
   9   6  19       44.63       30.92      5.45 o 
  10   6  19       39.04       32.00      6.14 o 
   1   7  19       95.83      110.25     12.05 o 
   2   7  19       29.34       21.07      4.48 o 
   3   7  19        0.05        5.08      2.51 o 
   4   7  19        1.20        4.81      1.81 o 
   5   7  19       17.64       23.31      4.61 o 
   6   7  19      186.64      203.83     12.05 o 
   7   7  19        4.27        8.08      2.39 o 
   8   7  19        5.40        5.86      2.22 o 
   9   7  19        4.08        7.86      2.90 o 
   0   8  19       15.94       18.45      7.31 o 
   1   8  19       11.87       10.50      2.94 o 
   2   8  19      155.39      173.41     18.12 o 
   3   8  19      139.05      130.68     13.18 o 
   4   8  19      113.58      123.57     13.17 o 
   5   8  19        7.61        9.23      2.93 o 
   6   8  19       70.82       72.27     10.35 o 
   7   8  19       90.32       87.65     10.05 o 
   8   8  19        8.28        7.94      2.69 o 
   1   9  19      231.36      242.60     15.28 o 
   2   9  19      178.08      164.99     11.41 o 
   3   9  19      426.10      447.23     28.56 o 
   4   9  19      146.51      204.46     17.66 o 
   5   9  19       76.45       74.64     11.66 o 
   6   9  19       78.72       63.73     10.79 o 
   0  10  19      599.22      677.11     73.95 o 
   1  10  19       24.64       16.27      4.93 o 
   2  10  19       52.80       48.43     10.08 o 
   3  10  19       56.29       44.11     10.28 o 
   0   0  20     1123.79     1135.31     30.93 o 
   1   0  20     1710.84     1624.07     43.16 o 
   2   0  20       11.87       23.12      3.78 o 
   3   0  20        2.26        7.77      1.68 o 
   4   0  20     3778.60     3627.21    155.46 o 
   5   0  20       30.70       24.88      4.63 o 
   6   0  20     2256.82     2246.05     68.68 o 
   7   0  20      407.35      392.34     13.46 o 
   8   0  20      745.09      722.32     57.21 o 
   9   0  20        0.92       12.56      4.77 o 
  10   0  20      190.21      237.02     24.32 o 
  11   0  20      239.90      350.38     35.07 o 
  12   0  20      417.50      346.34     33.07 o 
   1   1  20      690.52      634.54     12.91 o 
   2   1  20       77.84       65.13      4.06 o 
   3   1  20     1004.53      931.62     18.63 o 
   4   1  20      125.78      133.73      7.36 o 
   5   1  20      853.54      874.05     16.52 o 
   6   1  20       52.01       51.57      3.88 o 
   7   1  20      140.18      140.37      9.63 o 
   8   1  20       73.98      102.17      9.17 o 
   9   1  20        7.43        8.13      2.38 o 
  10   1  20      111.49      128.55     11.16 o 
  11   1  20       31.30       24.53      5.02 o 
  12   1  20      185.41      169.70     17.05 o 
   0   2  20     1047.19     1124.27     30.58 o 
   1   2  20      858.95      839.69     16.86 o 
   2   2  20       14.43       20.00      2.64 o 
   3   2  20       47.06       73.00      5.08 o 
   4   2  20      172.01      173.67     10.08 o 
   5   2  20       76.54      111.76      6.98 o 
   6   2  20      657.25      610.90     16.95 o 
   7   2  20      699.64      686.07     18.34 o 
   8   2  20      258.41      261.72      9.74 o 
   9   2  20       63.95       60.04      6.30 o 
  10   2  20      148.93      152.84     10.18 o 
  11   2  20      329.06      382.90     15.13 o 
  12   2  20       22.81       15.95      3.72 o 
   1   3  20     3880.99     3838.41     88.37 o 
   2   3  20       28.42       26.43      2.93 o 
   3   3  20      533.33      498.82      9.40 o 
   4   3  20        6.03        9.90      1.52 o 
   5   3  20      123.66      109.57      8.29 o 
   6   3  20       10.95       16.81      2.62 o 
   7   3  20       76.28       95.47     11.37 o 
   8   3  20      104.20      110.22     10.39 o 
   9   3  20        6.11        4.93      1.60 o 
  10   3  20        3.05        1.58      1.99 o 
  11   3  20       53.50       62.00      8.11 o 
  12   3  20      112.33       81.67     13.38 o 
   0   4  20     1846.26     1980.75     49.34 o 
   1   4  20      790.41      675.05     14.68 o 
   2   4  20      441.12      395.77     18.80 o 
   3   4  20      819.61      820.88     18.39 o 
   4   4  20     2455.47     2423.35     62.71 o 
   5   4  20       17.53       15.49      3.56 o 
   6   4  20      112.89      134.17     10.29 o 
   7   4  20       39.70       36.79      5.41 o 
   8   4  20       19.74       16.80      3.28 o 
   9   4  20        3.70        3.88      2.54 o 
  10   4  20       59.30       58.48      6.67 o 
  11   4  20        0.96        4.30      1.74 o 
   1   5  20        7.43        7.76      1.36 o 
   2   5  20      376.11      385.97     19.71 o 
   3   5  20     4241.10     4194.27    171.60 o 
   4   5  20     1077.88     1114.22     31.08 o 
   5   5  20       81.50       73.35      7.82 o 
   6   5  20       11.41       12.99      3.17 o 
   7   5  20     1133.13     1173.72     50.44 o 
   8   5  20        8.11       11.39      3.22 o 
   9   5  20       23.17       25.52      5.31 o 
  10   5  20      100.56       79.28     11.46 o 
  11   5  20       58.91       48.54      9.81 o 
   0   6  20      749.92      673.64     47.36 o 
   1   6  20      112.22      110.43     11.09 o 
   2   6  20      102.13      111.52      9.15 o 
   3   6  20      491.19      552.95     14.70 o 
   4   6  20      244.49      284.82     10.18 o 
   5   6  20      301.23      281.78     15.71 o 
   6   6  20        8.08       10.46      2.82 o 
   7   6  20       32.41       30.42      5.60 o 
   8   6  20       23.14       32.81      4.94 o 
   9   6  20      351.21      357.78     22.42 o 
  10   6  20        9.71        6.64      2.46 o 
   1   7  20      157.36      178.33     16.46 o 
   2   7  20        4.74        6.91      3.16 o 
   3   7  20       49.06       55.07      7.05 o 
   4   7  20      323.79      311.54     14.84 o 
   5   7  20        4.32        3.63      1.85 o 
   6   7  20       24.71       26.86      5.77 o 
   7   7  20       13.41       16.77      3.88 o 
   8   7  20       10.91       14.01      3.14 o 
   9   7  20       30.14       14.61      3.45 o 
   0   8  20       92.85       89.56     17.18 o 
   1   8  20       27.37       41.08      6.52 o 
   2   8  20      116.89      119.98     11.65 o 
   3   8  20       59.30       60.86      8.06 o 
   4   8  20        3.16        5.76      3.27 o 
   5   8  20      213.55      222.83     12.11 o 
   6   8  20       31.98       40.82      5.83 o 
   7   8  20      168.02      177.68     16.33 o 
   1   9  20      226.99      266.53     16.98 o 
   2   9  20      415.47      465.52     34.60 o 
   3   9  20      111.68      115.73     20.12 o 
   4   9  20      105.97      100.79     11.30 o 
   5   9  20        4.63       10.09      3.11 o 
   0  10  20        0.36        6.11      4.84 o 
   1  10  20       35.19       34.38      8.14 o 
   1   1  21        0.54        4.19      1.09 o 
   2   1  21        0.37        2.61      1.14 o 
   3   1  21      708.79      692.47     12.14 o 
   4   1  21      661.62      587.12      9.33 o 
   5   1  21      455.58      413.27     20.15 o 
   6   1  21       13.85       15.12      2.16 o 
   7   1  21      105.43       93.71      8.40 o 
   8   1  21       28.64       24.20      3.74 o 
   9   1  21      256.29      239.59     14.53 o 
  10   1  21       26.90       26.32      4.74 o 
  11   1  21       69.21       67.40      7.76 o 
  12   1  21        5.03        5.26      3.05 o 
   0   2  21       81.05       64.84      6.53 o 
   1   2  21      652.14      622.05     13.17 o 
   2   2  21        8.67       14.14      1.72 o 
   3   2  21      239.84      237.69     13.18 o 
   4   2  21      805.48      796.05     16.29 o 
   5   2  21      328.46      308.52     13.41 o 
   6   2  21       33.84       35.18      3.43 o 
   7   2  21        0.00        2.22      1.73 o 
   8   2  21      335.97      339.98     11.50 o 
   9   2  21      125.92      108.45     10.80 o 
  10   2  21      103.31       95.37     13.32 o 
  11   2  21        1.75        8.86      2.77 o 
  12   2  21       26.54       21.01      4.89 o 
   1   3  21      561.70      470.51      9.77 o 
   2   3  21       29.68       34.67      3.71 o 
   3   3  21      129.20      118.08      7.48 o 
   4   3  21      521.70      553.21     22.92 o 
   5   3  21       46.06       66.29      5.34 o 
   6   3  21      118.21      115.03      7.37 o 
   7   3  21      408.73      424.75     13.28 o 
   8   3  21        1.07        4.65      2.08 o 
   9   3  21        3.21        5.55      2.33 o 
  10   3  21      270.02      253.28     11.37 o 
  11   3  21       27.69       19.41      4.13 o 
   0   4  21      461.97      501.70     21.25 o 
   1   4  21     2706.94     2663.47     51.35 o 
   2   4  21        1.16        3.77      0.88 o 
   3   4  21       35.77       37.01      4.58 o 
   4   4  21      313.39      296.00     12.24 o 
   5   4  21      192.68      190.96     11.70 o 
   6   4  21      244.44      259.49     12.74 o 
   7   4  21      333.00      319.26     13.88 o 
   8   4  21      251.06      268.77     11.03 o 
   9   4  21      169.59      156.09     12.48 o 
  10   4  21       46.80       49.04      6.51 o 
  11   4  21      120.71       90.70     16.49 o 
   1   5  21        0.12        4.23      1.21 o 
   2   5  21       37.92       51.43      4.65 o 
   3   5  21       53.79       27.94      3.88 o 
   4   5  21      460.47      410.35     12.46 o 
   5   5  21       15.04       18.07      3.23 o 
   6   5  21        3.71       13.40      2.49 o 
   7   5  21       36.80       39.39      6.76 o 
   8   5  21        3.35        6.38      2.74 o 
   9   5  21        9.56       11.96      3.35 o 
  10   5  21       77.92       67.28     11.22 o 
   0   6  21      341.32      337.91     22.62 o 
   1   6  21      426.89      422.71     13.00 o 
   2   6  21        3.75        2.79      1.59 o 
   3   6  21      255.97      251.84     11.82 o 
   4   6  21     1012.12      951.44     38.23 o 
   5   6  21      309.08      324.90     16.13 o 
   6   6  21       12.38       13.69      3.41 o 
   7   6  21       18.93       21.31      4.79 o 
   8   6  21       52.10       46.85      6.52 o 
   9   6  21      200.11      202.66     14.99 o 
   1   7  21      538.15      603.76     28.78 o 
   2   7  21       88.88       94.82      9.93 o 
   3   7  21       36.27       33.63      5.56 o 
   4   7  21      175.07      183.96     12.17 o 
   5   7  21       20.40       28.91      5.09 o 
   6   7  21       44.56       51.16      6.35 o 
   7   7  21      335.33      391.42     24.09 o 
   8   7  21       34.15       46.34      6.91 o 
   0   8  21       71.81       84.30     15.36 o 
   1   8  21        1.25        6.54      4.01 o 
   2   8  21      183.40      229.64     18.28 o 
   3   8  21      449.21      459.61     26.79 o 
   4   8  21       23.47       22.83      4.19 o 
   5   8  21       63.45       65.05      8.58 o 
   6   8  21        2.35        2.50      3.60 o 
   7   8  21       35.62       32.01      5.63 o 
   1   9  21       52.13       57.63      9.75 o 
   2   9  21      210.26      268.32     28.50 o 
   3   9  21        1.67        0.73      3.10 o 
   4   9  21      105.16      117.39     16.77 o 
   5   9  21       11.65       19.05      4.10 o 
   0   0  22     1620.65     1727.08     71.16 o 
   1   0  22       44.44       52.93      6.67 o 
   2   0  22       85.24      115.05     10.01 o 
   3   0  22      173.63      194.28     13.37 o 
   4   0  22     1901.20     1820.75     50.02 o 
   5   0  22      768.42      718.65     23.32 o 
   6   0  22      298.68      300.53     15.66 o 
   7   0  22        0.31        2.06      1.98 o 
   8   0  22      249.53      300.37     21.66 o 
   9   0  22       51.28       55.89     10.82 o 
  10   0  22      221.32      246.57     24.94 o 
  11   0  22      107.51       83.22     16.33 o 
  12   0  22      569.28      688.36     66.94 o 
   1   1  22      195.10      207.05     10.92 o 
   2   1  22       38.89       50.04      4.31 o 
   3   1  22     1097.32     1019.46     20.85 o 
   4   1  22       67.29       61.17      5.66 o 
   5   1  22       76.06       76.57      5.88 o 
   6   1  22      103.92      102.17      6.63 o 
   7   1  22        3.06        6.53      2.72 o 
   8   1  22      169.40      194.33     15.06 o 
   9   1  22       85.85       93.16     11.10 o 
  10   1  22        0.20        7.32      2.82 o 
  11   1  22       17.85       16.77      3.50 o 
  12   1  22      104.59      116.76     17.71 o 
   0   2  22     2268.13     2341.18     59.30 o 
   1   2  22       16.01       18.84      2.14 o 
   2   2  22        0.24        2.25      0.81 o 
   3   2  22       29.29       32.70      3.58 o 
   4   2  22      991.18     1048.98     26.21 o 
   5   2  22      148.59      165.90     10.67 o 
   6   2  22      179.49      167.85     10.13 o 
   7   2  22        2.08       12.61      2.82 o 
   8   2  22      302.64      260.17     11.27 o 
   9   2  22      659.27      753.71     27.27 o 
  10   2  22       18.59       36.92      5.55 o 
  11   2  22       57.35       60.05      8.55 o 
   1   3  22     2789.30     2811.43     51.59 o 
   2   3  22       31.10       37.08      4.14 o 
   3   3  22      764.12      695.28     17.56 o 
   4   3  22     1267.87     1399.12     34.57 o 
   5   3  22        8.89        7.27      1.67 o 
   6   3  22       59.82       44.24      4.84 o 
   7   3  22        1.32        3.72      2.13 o 
   8   3  22        3.00        9.95      2.13 o 
   9   3  22        4.75        7.26      2.76 o 
  10   3  22       65.14       60.29      8.17 o 
  11   3  22       47.70       41.33      7.49 o 
   0   4  22     1041.68     1065.76     37.91 o 
   1   4  22       61.75       53.94      4.97 o 
   2   4  22      695.78      726.40     19.23 o 
   3   4  22      800.22      826.65     20.27 o 
   4   4  22      125.78      132.03      9.20 o 
   5   4  22      246.44      273.65     13.38 o 
   6   4  22        2.83        8.74      2.11 o 
   7   4  22        5.67        5.40      1.99 o 
   8   4  22        5.83       10.76      2.73 o 
   9   4  22        0.05        5.50      2.36 o 
  10   4  22       32.10       30.83      5.20 o 
  11   4  22      124.95       85.18     15.70 o 
   1   5  22       11.14       15.04      2.99 o 
   2   5  22      858.43      939.48     21.75 o 
   3   5  22       16.52       11.07      2.03 o 
   4   5  22      205.68      186.90     13.56 o 
   5   5  22      122.86      136.16     11.96 o 
   6   5  22       57.06       55.94      8.87 o 
   7   5  22      139.49      134.37      9.95 o 
   8   5  22       81.91       71.88     10.64 o 
   9   5  22      368.03      381.01     21.62 o 
  10   5  22       68.79       38.27      7.44 o 
   0   6  22       62.46       48.46     10.41 o 
   1   6  22        0.08        4.38      1.77 o 
   2   6  22       76.53       87.77      7.31 o 
   3   6  22      267.03      267.55     12.72 o 
   4   6  22      433.57      451.38     19.90 o 
   5   6  22       33.48       26.81      5.13 o 
   6   6  22       12.86        8.24      2.69 o 
   7   6  22        0.35        4.71      2.62 o 
   8   6  22        3.66        7.89      2.45 o 
   9   6  22       28.50       24.28      4.43 o 
   1   7  22      132.20      144.66     19.16 o 
   2   7  22        3.67        6.09      2.15 o 
   3   7  22       25.56       22.95      4.51 o 
   4   7  22       31.67       25.01      5.73 o 
   5   7  22        5.31        8.53      2.75 o 
   6   7  22       25.01       18.23      4.58 o 
   7   7  22        6.89        9.44      2.81 o 
   8   7  22        0.08        2.80      1.97 o 
   0   8  22      622.85      716.80     64.97 o 
   1   8  22        8.90        6.94      6.39 o 
   2   8  22       96.81       80.23     13.07 o 
   3   8  22      155.48      142.16     14.41 o 
   4   8  22       97.67       95.05     12.27 o 
   5   8  22       10.48        8.71      3.51 o 
   6   8  22      192.52      194.03     17.20 o 
   1   9  22        9.77       13.14      4.40 o 
   2   9  22       51.17       57.93     11.36 o 
   3   9  22       89.49      121.24     18.54 o 
   4   9  22        0.73        5.17      2.43 o 
   1   1  23       99.03      107.28      6.72 o 
   2   1  23       83.52       91.53      5.17 o 
   3   1  23     4193.17     3901.31    104.61 o 
   4   1  23      283.72      235.92      9.78 o 
   5   1  23        6.98        3.68      1.13 o 
   6   1  23       43.76       45.97      4.91 o 
   7   1  23       12.21       12.41      2.67 o 
   8   1  23      176.19      200.85     16.94 o 
   9   1  23        8.69        5.09      3.16 o 
  10   1  23      112.80      103.79     14.59 o 
  11   1  23       43.75       43.71      7.14 o 
   0   2  23     1149.92     1092.18     42.46 o 
   1   2  23       79.26       85.48      5.73 o 
   2   2  23      436.08      458.22     15.13 o 
   3   2  23     2043.08     1925.20     56.14 o 
   4   2  23        9.63       11.85      2.03 o 
   5   2  23       68.11       83.69      6.75 o 
   6   2  23      511.23      484.21     12.19 o 
   7   2  23        8.42        5.59      2.06 o 
   8   2  23      208.02      205.34     12.15 o 
   9   2  23      150.84      147.62     14.29 o 
  10   2  23        1.57        8.74      2.46 o 
  11   2  23      213.21      223.44     18.94 o 
   1   3  23      525.98      464.78     18.17 o 
   2   3  23       51.93       58.59      4.40 o 
   3   3  23       72.73       51.68      4.71 o 
   4   3  23       16.79       11.57      2.52 o 
   5   3  23       20.31       26.37      2.93 o 
   6   3  23      434.38      451.00     12.88 o 
   7   3  23      452.38      484.22     18.73 o 
   8   3  23       99.59      121.75     10.84 o 
   9   3  23       50.35       52.41      6.64 o 
  10   3  23      214.69      256.09     17.58 o 
  11   3  23        6.66        8.76      3.00 o 
   0   4  23      220.92      220.73     18.68 o 
   1   4  23        5.60        7.68      1.76 o 
   2   4  23        0.28        2.79      1.24 o 
   3   4  23        4.12        8.45      1.91 o 
   4   4  23      395.11      383.31     10.35 o 
   5   4  23        5.45        5.94      1.71 o 
   6   4  23       69.32       67.80      7.17 o 
   7   4  23      131.87      130.03     12.45 o 
   8   4  23      101.70       88.22     10.58 o 
   9   4  23       29.24       21.39      4.94 o 
  10   4  23      104.53       65.14     13.60 o 
   1   5  23      179.08      195.20     10.71 o 
   2   5  23        6.73       12.44      2.36 o 
   3   5  23      881.75      901.27     22.90 o 
   4   5  23       22.45       14.41      2.62 o 
   5   5  23       14.39       14.39      2.36 o 
   6   5  23       20.97       18.50      3.02 o 
   7   5  23       51.14       52.89      7.33 o 
   8   5  23      113.30      105.95     11.13 o 
   9   5  23      165.20      159.09     14.74 o 
  10   5  23       48.27       36.40      6.90 o 
   0   6  23      403.26      448.26     30.19 o 
   1   6  23       18.27       17.20      2.34 o 
   2   6  23       37.19       44.69      5.95 o 
   3   6  23      408.75      454.63     20.62 o 
   4   6  23       56.33       58.45      8.36 o 
   5   6  23       25.27       29.50      4.69 o 
   6   6  23       13.31       20.21      3.88 o 
   7   6  23       49.87       52.58      7.33 o 
   8   6  23      202.51      189.26     16.63 o 
   9   6  23        9.60       13.82      3.18 o 
   1   7  23      271.53      291.49     16.68 o 
   2   7  23       41.64       44.95      4.65 o 
   3   7  23      385.21      420.84     17.90 o 
   4   7  23       24.67       22.00      4.69 o 
   5   7  23      176.98      173.27     11.80 o 
   6   7  23        2.64        7.49      3.03 o 
   7   7  23       64.27       58.81     11.93 o 
   0   8  23       11.52       23.56     12.00 o 
   1   8  23      205.72      219.33     16.32 o 
   2   8  23      382.15      395.95     14.72 o 
   3   8  23       51.78       51.20      6.75 o 
   4   8  23        1.77        5.53      2.30 o 
   5   8  23      105.68       89.52     12.57 o 
   6   8  23       17.12       25.45      5.86 o 
   1   9  23      329.93      413.92     32.37 o 
   2   9  23       47.43       36.71      8.27 o 
   3   9  23       52.69       44.91      8.89 o 
   0   0  24        0.02        7.85      2.17 o 
   1   0  24     1180.91     1265.90     32.04 o 
   2   0  24       32.55       29.97      4.92 o 
   3   0  24     1983.26     1636.52    175.23 o 
   4   0  24      790.05      686.66     22.32 o 
   5   0  24      235.97      200.67     15.05 o 
   6   0  24      351.28      279.77     22.19 o 
   7   0  24      162.17      134.05     14.62 o 
   8   0  24       12.60       17.19      4.39 o 
   9   0  24       16.42       19.51      5.94 o 
  10   0  24      119.02      129.03     17.51 o 
  11   0  24       64.01       65.38     14.47 o 
   1   1  24      364.99      360.64     15.93 o 
   2   1  24     1262.94     1325.97     29.98 o 
   3   1  24      424.36      361.73     13.98 o 
   4   1  24      529.14      486.13     11.38 o 
   5   1  24       11.51       16.46      3.00 o 
   6   1  24      152.41      170.03      9.69 o 
   7   1  24        5.21        7.74      2.42 o 
   8   1  24      214.04      229.02     12.28 o 
   9   1  24        3.94        7.77      3.25 o 
  10   1  24       66.42       51.27      7.33 o 
  11   1  24       24.48       25.28      4.88 o 
   0   2  24      225.73      207.02     11.90 o 
   1   2  24      154.29      185.22     10.23 o 
   2   2  24       58.08       51.49      4.00 o 
   3   2  24      132.59      128.98      8.03 o 
   4   2  24       36.03       38.83      3.42 o 
   5   2  24        0.00        4.92      1.68 o 
   6   2  24       21.74       21.40      3.25 o 
   7   2  24      427.10      482.30     18.80 o 
   8   2  24        2.06        8.81      2.83 o 
   9   2  24       59.04       64.61     10.70 o 
  10   2  24       29.91       27.46      5.56 o 
  11   2  24      207.66      227.05     19.44 o 
   1   3  24      485.10      441.53     18.06 o 
   2   3  24        6.88        4.00      1.43 o 
   3   3  24       30.59       32.87      3.43 o 
   4   3  24      184.34      172.94      9.10 o 
   5   3  24      313.18      336.42      9.48 o 
   6   3  24      211.95      207.18     14.82 o 
   7   3  24        2.09        1.85      1.73 o 
   8   3  24        8.40        8.00      2.20 o 
   9   3  24       42.82       26.42      5.52 o 
  10   3  24       17.62       25.86      5.64 o 
   0   4  24        4.99        9.45      2.71 o 
   1   4  24        0.01        4.39      1.42 o 
   2   4  24      174.67      185.29     11.00 o 
   3   4  24      239.70      205.68     11.05 o 
   4   4  24       31.62       37.49      5.02 o 
   5   4  24     1078.23     1146.90     40.18 o 
   6   4  24      251.76      223.12      9.93 o 
   7   4  24        1.55        3.11      1.64 o 
   8   4  24        3.79        5.95      2.28 o 
   9   4  24        3.80        5.73      2.08 o 
  10   4  24      224.12      196.85     19.09 o 
   1   5  24      113.25      128.37      9.92 o 
   2   5  24      334.85      320.62      9.34 o 
   3   5  24       44.88       52.00      6.38 o 
   4   5  24        8.24        7.11      1.79 o 
   5   5  24      168.92      178.51     16.71 o 
   6   5  24        5.58       10.16      2.70 o 
   7   5  24      307.91      344.28     18.04 o 
   8   5  24       61.33       47.98      6.91 o 
   9   5  24       14.94       16.44      3.74 o 
   0   6  24        7.26       12.01      3.53 o 
   1   6  24      222.50      238.84     13.97 o 
   2   6  24      513.15      520.87     16.97 o 
   3   6  24      134.48      143.84     11.53 o 
   4   6  24      378.48      419.56     16.84 o 
   5   6  24      156.98      145.04     11.75 o 
   6   6  24        6.18        8.20      2.68 o 
   7   6  24        0.86        4.06      2.42 o 
   8   6  24       17.47       12.86      3.34 o 
   1   7  24      764.89      914.90     35.37 o 
   2   7  24      318.71      342.54     20.57 o 
   3   7  24        9.49       12.67      3.45 o 
   4   7  24        6.56        8.06      2.62 o 
   5   7  24        0.06        1.31      1.92 o 
   6   7  24        3.86        4.48      2.20 o 
   7   7  24       60.16       55.13     10.69 o 
   0   8  24        3.64        6.52      4.36 o 
   1   8  24       23.26       34.73      5.12 o 
   2   8  24        8.80        9.54      3.22 o 
   3   8  24       85.01       70.83     11.36 o 
   4   8  24       65.08       64.46     10.92 o 
   5   8  24        4.20        2.85      2.30 o 
   1   9  24        3.65       10.56      3.89 o 
   1   1  25      507.89      518.01     20.64 o 
   2   1  25     1163.35     1158.86     26.44 o 
   3   1  25      528.87      542.22     12.05 o 
   4   1  25        0.01        3.85      1.08 o 
   5   1  25      692.44      692.51     16.28 o 
   6   1  25       34.81       41.48      5.52 o 
   7   1  25      324.83      352.85     13.72 o 
   8   1  25       19.70       20.03      5.42 o 
   9   1  25        7.99        8.92      3.29 o 
  10   1  25      320.39      354.19     22.99 o 
  11   1  25      133.11      114.92     17.74 o 
   0   2  25      944.78      898.57     30.04 o 
   1   2  25     1005.40      990.89     22.64 o 
   2   2  25      102.35       99.24      6.24 o 
   3   2  25       51.33       55.22      4.32 o 
   4   2  25      796.18      786.62     17.20 o 
   5   2  25       12.46       19.50      2.83 o 
   6   2  25      176.11      172.14     11.19 o 
   7   2  25      120.74      107.09     10.26 o 
   8   2  25       13.20       18.00      3.36 o 
   9   2  25      192.91      202.76     12.81 o 
  10   2  25       62.14       61.18      9.34 o 
   1   3  25     1466.09     1460.76     31.96 o 
   2   3  25      170.27      162.15      9.62 o 
   3   3  25        4.29        4.08      1.66 o 
   4   3  25       37.22       22.03      3.21 o 
   5   3  25      312.68      305.05      8.96 o 
   6   3  25      578.65      588.02     22.30 o 
   7   3  25        8.52        6.18      2.35 o 
   8   3  25       32.45       36.15      5.71 o 
   9   3  25       31.37       30.79      5.81 o 
  10   3  25       44.64       49.49      9.32 o 
   0   4  25      379.52      383.64     14.33 o 
   1   4  25       34.23       26.06      3.15 o 
   2   4  25      668.14      691.28     15.96 o 
   3   4  25       77.15       73.69      7.67 o 
   4   4  25        7.55        8.69      1.89 o 
   5   4  25      111.61      122.78     11.17 o 
   6   4  25       73.99       54.58      5.48 o 
   7   4  25       50.34       46.81      6.42 o 
   8   4  25      155.63      168.49      9.85 o 
   9   4  25        5.45        5.23      2.15 o 
   1   5  25      393.46      401.03     14.87 o 
   2   5  25       28.91       43.76      4.75 o 
   3   5  25      225.62      248.00     12.67 o 
   4   5  25       92.00       81.95      7.13 o 
   5   5  25       34.87       36.12      4.24 o 
   6   5  25        2.32        3.76      1.94 o 
   7   5  25        1.98        7.22      2.65 o 
   8   5  25        0.25        3.29      1.82 o 
   9   5  25        2.38        6.83      2.09 o 
   0   6  25       25.12       40.79      8.41 o 
   1   6  25       51.43       47.91      6.80 o 
   2   6  25      350.90      373.46     14.05 o 
   3   6  25        1.62        6.21      2.01 o 
   4   6  25        0.01        3.82      2.73 o 
   5   6  25       88.78       84.71      9.55 o 
   6   6  25        7.39       10.07      2.46 o 
   7   6  25       28.69       26.65      5.20 o 
   8   6  25       62.81       59.47     11.41 o 
   1   7  25        0.07        4.25      1.94 o 
   2   7  25      259.31      256.44     11.81 o 
   3   7  25      485.96      565.05     21.87 o 
   4   7  25        6.81        5.26      2.32 o 
   5   7  25       41.42       45.08      7.03 o 
   6   7  25      208.26      211.92     17.04 o 
   0   8  25      273.84      318.84     23.64 o 
   1   8  25       18.02       13.54      3.39 o 
   2   8  25      190.06      146.62     15.89 o 
   3   8  25       37.88       34.04      7.32 o 
   4   8  25      145.05      156.34     19.01 o 
   0   0  26       26.89       22.13      8.52 o 
   1   0  26       25.56       23.90      7.54 o 
   2   0  26      116.98      108.29      9.26 o 
   3   0  26      249.88      290.28     16.46 o 
   4   0  26        0.07        3.19      1.42 o 
   5   0  26      264.35      200.39     24.69 o 
   6   0  26        5.67       14.92      3.38 o 
   7   0  26        6.75       10.69      3.71 o 
   8   0  26       71.29       48.95      9.37 o 
   9   0  26      317.27      354.57     19.20 o 
  10   0  26      223.19      227.06     25.01 o 
   1   1  26      749.78      706.84     15.37 o 
   2   1  26        2.08        2.81      1.81 o 
   3   1  26     1039.23      994.02     20.37 o 
   4   1  26      169.31      178.69      9.05 o 
   5   1  26      453.49      461.01     11.69 o 
   6   1  26        4.46        7.22      2.20 o 
   7   1  26       74.36       68.99      8.42 o 
   8   1  26      169.63      187.91     15.48 o 
   9   1  26       81.75       66.41      9.82 o 
  10   1  26       68.05       70.25     11.68 o 
   0   2  26      298.71      306.65     12.75 o 
   1   2  26     1698.42     1682.44     34.92 o 
   2   2  26      179.37      184.28      9.42 o 
   3   2  26      756.42      717.09     14.94 o 
   4   2  26       56.58       51.12      5.89 o 
   5   2  26       65.30       69.06      6.76 o 
   6   2  26       30.20       31.30      4.88 o 
   7   2  26       98.82      103.45      9.89 o 
   8   2  26        7.58       15.08      3.39 o 
   9   2  26      146.73      143.86     18.03 o 
  10   2  26        6.36        6.45      2.57 o 
   1   3  26       10.48       13.43      2.72 o 
   2   3  26     1146.40     1183.10     25.08 o 
   3   3  26       16.34       13.16      2.45 o 
   4   3  26      644.26      687.61     17.04 o 
   5   3  26        0.00        3.33      1.57 o 
   6   3  26        0.36        2.02      2.02 o 
   7   3  26       12.06       21.48      3.91 o 
   8   3  26      128.32      140.02      9.47 o 
   9   3  26        6.64        6.79      2.81 o 
  10   3  26      355.98      473.46     35.89 o 
   0   4  26       97.03       94.16     11.72 o 
   1   4  26      155.97      137.43     10.30 o 
   2   4  26        1.46        6.80      3.40 o 
   3   4  26      106.46       99.62      8.37 o 
   4   4  26       71.59       74.32      6.83 o 
   5   4  26       69.12       83.26      8.96 o 
   6   4  26      149.34      152.98     12.12 o 
   7   4  26      117.89      104.28     10.60 o 
   8   4  26       33.60       33.87      5.40 o 
   9   4  26       20.76       24.08      4.18 o 
   1   5  26        2.95        6.14      1.86 o 
   2   5  26        7.45        8.94      1.98 o 
   3   5  26      322.35      315.33     11.21 o 
   4   5  26      300.16      311.48     12.94 o 
   5   5  26       11.52       11.37      2.57 o 
   6   5  26       40.99       37.65      5.46 o 
   7   5  26       11.96       18.57      3.52 o 
   8   5  26      224.87      257.00     16.61 o 
   0   6  26      311.75      335.95     20.81 o 
   1   6  26       18.14       23.20      4.15 o 
   2   6  26      219.80      224.87     13.68 o 
   3   6  26        0.99        4.03      1.49 o 
   4   6  26      225.93      230.10     10.36 o 
   5   6  26       16.26       16.84      3.26 o 
   6   6  26      168.89      197.42     14.53 o 
   7   6  26        0.00        7.01      2.43 o 
   1   7  26      794.88      906.41     27.67 o 
   2   7  26        5.52        5.20      1.99 o 
   3   7  26        3.59        8.54      2.10 o 
   4   7  26       14.02       12.72      2.91 o 
   5   7  26        6.48        5.58      2.30 o 
   6   7  26        4.31        2.94      2.14 o 
   0   8  26        0.40        3.17      4.00 o 
   1   8  26      693.33      714.28     48.39 o 
   2   8  26      232.65      242.88     17.48 o 
   3   8  26      539.21      596.32     41.49 o 
   1   1  27      146.73      142.98      7.51 o 
   2   1  27     2481.55     2526.09     47.85 o 
   3   1  27        5.32        2.78      1.35 o 
   4   1  27        3.27        8.72      2.08 o 
   5   1  27       29.48       27.48      3.89 o 
   6   1  27        4.06        8.07      2.42 o 
   7   1  27        1.30        4.54      2.04 o 
   8   1  27      266.16      290.15     16.91 o 
   9   1  27       56.33       46.42      6.10 o 
  10   1  27       45.08       46.39      6.91 o 
   0   2  27      120.05      144.82     11.28 o 
   1   2  27      671.35      657.72     13.24 o 
   2   2  27      243.32      224.23     11.13 o 
   3   2  27       71.12       86.03      6.86 o 
   4   2  27        0.09        3.98      1.49 o 
   5   2  27      291.42      316.97     12.71 o 
   6   2  27      257.44      257.64     12.85 o 
   7   2  27      563.77      608.06     30.85 o 
   8   2  27       15.60       19.83      4.93 o 
   9   2  27       79.61       58.54     11.09 o 
   1   3  27      109.89      124.30      9.56 o 
   2   3  27        0.62        3.93      1.68 o 
   3   3  27        1.38        3.85      1.37 o 
   4   3  27        0.24        1.16      1.39 o 
   5   3  27       56.15       63.86      8.13 o 
   6   3  27       20.97       34.02      4.46 o 
   7   3  27       57.02       44.57      7.51 o 
   8   3  27       26.58       19.72      3.40 o 
   9   3  27       58.64       53.14      8.98 o 
   0   4  27      317.01      311.39     21.36 o 
   1   4  27        7.55       11.76      2.14 o 
   2   4  27       92.58       75.56      6.95 o 
   3   4  27        6.83        6.64      1.81 o 
   4   4  27      147.79      187.96     19.57 o 
   5   4  27      626.19      673.47     22.88 o 
   6   4  27        9.42       12.02      2.86 o 
   7   4  27        2.56        7.82      2.14 o 
   8   4  27        7.13       10.50      2.78 o 
   1   5  27        2.22        6.15      2.09 o 
   2   5  27       30.81       30.88      4.89 o 
   3   5  27        7.15        9.73      2.13 o 
   4   5  27        5.94        4.96      1.85 o 
   5   5  27       38.19       39.39      5.22 o 
   6   5  27       10.28       10.82      2.97 o 
   7   5  27        5.82        6.78      2.24 o 
   8   5  27       34.80       22.33      4.31 o 
   0   6  27      601.30      650.54     42.20 o 
   1   6  27       10.04       12.83      2.90 o 
   2   6  27       27.29       23.16      4.05 o 
   3   6  27        3.81        7.86      2.14 o 
   4   6  27       36.24       32.95      4.61 o 
   5   6  27       37.19       31.47      5.87 o 
   6   6  27        1.33        3.56      2.26 o 
   1   7  27      271.46      251.27     15.79 o 
   2   7  27      407.66      454.89     25.12 o 
   3   7  27       24.21       24.25      4.65 o 
   4   7  27      101.41       74.03     13.39 o 
   5   7  27       63.36       45.07      7.37 o 
   0   8  27      361.59      360.35     32.02 o 
   1   8  27       16.95       15.72      3.05 o 
   0   0  28     2858.14     3019.84    139.83 o 
   1   0  28      605.45      624.92     17.71 o 
   2   0  28       62.16       51.62      8.80 o 
   3   0  28       65.37       67.82      7.60 o 
   4   0  28      399.49      433.37     20.92 o 
   5   0  28     1207.98     1201.00     57.49 o 
   6   0  28      345.23      399.20     24.07 o 
   7   0  28      164.85      152.67     31.60 o 
   8   0  28      343.43      391.96     26.31 o 
   9   0  28      221.83      258.18     24.30 o 
   1   1  28      854.43      842.49     18.69 o 
   2   1  28        7.93       11.91      2.44 o 
   3   1  28     2307.30     2281.55     84.16 o 
   4   1  28      231.01      257.05      9.84 o 
   5   1  28       43.43       53.12      7.07 o 
   6   1  28      102.12       88.11      9.57 o 
   7   1  28       62.11       54.30      7.62 o 
   8   1  28       27.24       21.20      4.65 o 
   9   1  28      327.58      376.36     27.45 o 
   0   2  28      265.01      272.12     11.50 o 
   1   2  28      270.42      264.88      8.33 o 
   2   2  28        6.48        7.86      1.84 o 
   3   2  28        1.89        2.90      1.61 o 
   4   2  28       79.65       67.95      5.76 o 
   5   2  28       18.51       16.80      3.18 o 
   6   2  28       55.25       43.02      5.35 o 
   7   2  28      255.36      254.72     11.09 o 
   8   2  28       89.96       87.65     11.57 o 
   9   2  28        6.51       14.52      4.71 o 
   1   3  28      406.31      386.11     13.94 o 
   2   3  28       37.05       38.77      4.90 o 
   3   3  28        0.41        3.34      1.27 o 
   4   3  28      123.91      110.77      9.34 o 
   5   3  28       80.35       80.34      8.10 o 
   6   3  28       17.43       13.06      2.85 o 
   7   3  28      158.75      161.09      9.22 o 
   8   3  28       24.18       20.13      4.51 o 
   9   3  28       33.77       30.18      7.27 o 
   0   4  28       69.31       75.25     10.38 o 
   1   4  28       83.17       65.40      8.74 o 
   2   4  28      188.85      185.92     13.46 o 
   3   4  28        4.56        7.13      1.97 o 
   4   4  28       30.71       34.09      4.47 o 
   5   4  28      690.14      799.94     36.19 o 
   6   4  28       69.99       57.11      6.70 o 
   7   4  28       21.80       26.78      5.47 o 
   8   4  28      159.69      167.15     15.80 o 
   1   5  28       32.22       31.90      4.33 o 
   2   5  28        7.71        3.65      1.67 o 
   3   5  28       27.39       25.99      4.35 o 
   4   5  28        5.92        4.69      1.89 o 
   5   5  28        0.37        4.94      2.48 o 
   6   5  28       43.38       37.91      6.68 o 
   7   5  28        3.21        4.86      1.95 o 
   0   6  28      273.52      243.96     16.91 o 
   1   6  28        0.86        3.95      1.75 o 
   2   6  28       20.74       17.58      3.55 o 
   3   6  28      238.16      256.25     17.07 o 
   4   6  28      259.55      297.79     17.82 o 
   5   6  28       47.03       55.54      7.30 o 
   6   6  28       79.44       57.65      9.61 o 
   1   7  28      132.57      132.28     11.33 o 
   2   7  28       68.19       63.88      8.84 o 
   3   7  28       78.17       69.49     10.57 o 
   4   7  28      153.38      105.96     14.43 o 
   1   1  29        8.26       12.61      1.80 o 
   2   1  29        9.20        8.08      2.07 o 
   3   1  29      186.86      180.22     11.51 o 
   4   1  29      118.03      104.46      8.27 o 
   5   1  29       86.37       73.98      7.13 o 
   6   1  29        0.09        4.98      2.14 o 
   7   1  29       62.67       61.70      8.49 o 
   8   1  29       12.78       22.38      5.20 o 
   9   1  29       33.92       35.82      6.94 o 
   0   2  29        6.41        4.74      2.61 o 
   1   2  29       91.07       77.90      6.12 o 
   2   2  29        1.02        2.69      1.29 o 
   3   2  29       63.58       64.13      6.75 o 
   4   2  29       37.57       40.48      4.98 o 
   5   2  29      338.63      325.30     14.19 o 
   6   2  29       22.21       25.79      4.91 o 
   7   2  29      382.37      342.17     19.95 o 
   8   2  29      199.55      198.57     18.47 o 
   1   3  29      283.82      268.38     10.40 o 
   2   3  29      108.43      118.84      9.80 o 
   3   3  29       16.26       16.51      2.82 o 
   4   3  29        0.74        4.64      1.49 o 
   5   3  29      172.51      178.14     13.27 o 
   6   3  29      270.36      294.64     12.74 o 
   7   3  29       51.51       42.97      6.16 o 
   8   3  29       98.51       87.83     15.84 o 
   0   4  29       30.71       27.01      6.21 o 
   1   4  29        9.07       11.69      2.62 o 
   2   4  29       79.40       74.70      7.27 o 
   3   4  29       50.21       42.55      5.85 o 
   4   4  29       24.01       24.00      4.51 o 
   5   4  29        4.83        9.02      3.07 o 
   6   4  29      102.85       95.67     11.80 o 
   7   4  29        7.86       13.14      3.19 o 
   1   5  29      220.32      226.23     13.03 o 
   2   5  29      204.86      219.46     13.32 o 
   3   5  29        4.29        9.14      2.29 o 
   4   5  29       63.92       58.98      7.49 o 
   5   5  29       17.35       16.60      3.40 o 
   6   5  29        1.70        3.58      2.17 o 
   0   6  29      248.27      275.22     21.88 o 
   1   6  29      265.99      305.07     17.97 o 
   2   6  29       79.13       66.96      7.80 o 
   3   6  29        5.87        6.34      2.11 o 
   4   6  29       14.35       11.61      3.09 o 
   5   6  29      289.29      357.60     25.38 o 
   1   7  29        8.10        3.75      1.79 o 
   2   7  29      174.78      153.51     18.15 o 
   0   0  30     1966.49     2099.25    213.66 o 
   1   0  30        0.62        5.36      2.45 o 
   2   0  30      167.57      151.59     15.84 o 
   3   0  30        9.74        7.37      3.58 o 
   4   0  30     1059.17     1148.45     53.82 o 
   5   0  30      529.49      512.19     36.14 o 
   6   0  30       56.99       59.99      9.05 o 
   7   0  30      709.36      760.20     62.27 o 
   8   0  30      165.61      148.39     18.40 o 
   1   1  30      216.31      242.33     11.36 o 
   2   1  30      383.63      417.71     13.59 o 
   3   1  30      403.65      393.14     13.35 o 
   4   1  30      101.99       99.96      9.56 o 
   5   1  30       62.16       52.61      7.11 o 
   6   1  30       31.48       31.98      5.08 o 
   7   1  30      121.65      119.14     11.44 o 
   8   1  30       20.91       25.58      4.87 o 
   0   2  30      249.31      250.45     17.18 o 
   1   2  30        4.36        7.84      1.65 o 
   2   2  30       28.32       33.27      4.53 o 
   3   2  30       22.00       20.83      3.63 o 
   4   2  30       79.51       67.94      8.13 o 
   5   2  30       72.83       73.25      9.52 o 
   6   2  30       44.90       38.48      5.68 o 
   7   2  30       11.57       18.70      3.61 o 
   8   2  30      451.76      560.84     38.62 o 
   1   3  30      817.48      877.70     28.64 o 
   2   3  30      301.28      304.51     10.14 o 
   3   3  30      273.22      285.32     13.06 o 
   4   3  30       97.61       86.90      8.46 o 
   5   3  30       70.95       63.93      7.93 o 
   6   3  30      173.76      156.06     17.16 o 
   7   3  30       49.52       41.30      6.43 o 
   0   4  30      735.05      746.36     47.84 o 
   1   4  30        1.91        4.85      1.84 o 
   2   4  30       28.92       21.68      4.25 o 
   3   4  30        1.58        4.10      1.60 o 
   4   4  30       19.49       14.55      3.07 o 
   5   4  30       31.52       29.88      4.71 o 
   6   4  30       28.75       28.95      6.59 o 
   7   4  30      434.94      453.04     30.94 o 
   1   5  30      269.19      261.00      9.77 o 
   2   5  30        5.25        8.49      2.24 o 
   3   5  30        0.60        5.05      2.10 o 
   4   5  30       17.37       26.49      5.18 o 
   5   5  30        3.74        2.02      2.14 o 
   6   5  30        0.06       11.03      9.12 o 
   0   6  30      393.97      454.69     37.92 o 
   1   6  30       37.50       36.77      5.35 o 
   2   6  30      122.39      103.37     12.58 o 
   3   6  30       63.22       51.45      8.37 o 
   4   6  30      288.41      322.04     23.80 o 
   1   1  31        0.96        4.44      1.68 o 
   2   1  31       61.71       56.31      5.76 o 
   3   1  31       25.40       12.13      2.35 o 
   4   1  31      780.74      821.21     37.23 o 
   5   1  31      122.85      125.64     10.80 o 
   6   1  31       52.89       42.63      5.69 o 
   7   1  31        0.24        5.87      3.17 o 
   0   2  31     1950.66     1945.67    104.33 o 
   1   2  31        3.75        4.69      1.33 o 
   2   2  31      246.66      243.17      8.04 o 
   3   2  31       66.05       58.24      6.69 o 
   4   2  31       50.54       43.06      6.44 o 
   5   2  31       19.35       23.81      4.18 o 
   6   2  31      543.28      548.41     29.98 o 
   7   2  31      958.93     1050.70     71.41 o 
   1   3  31      815.92      876.93     37.94 o 
   2   3  31        1.14        5.44      1.63 o 
   3   3  31       32.38       31.74      4.16 o 
   4   3  31      137.99      143.41      8.02 o 
   5   3  31        3.95        7.94      2.58 o 
   6   3  31        0.58        3.67      2.28 o 
   7   3  31       15.79       14.13      3.56 o 
   0   4  31      863.17      932.55     40.32 o 
   1   4  31      193.68      198.01     11.44 o 
   2   4  31        7.56        5.83      1.92 o 
   3   4  31       76.17       67.40      8.53 o 
   4   4  31        4.26        4.62      1.84 o 
   5   4  31        5.99       11.77      2.72 o 
   6   4  31      624.09      737.27     46.57 o 
   1   5  31       34.68       23.51      3.91 o 
   2   5  31        4.33        6.46      2.11 o 
   3   5  31        3.43        5.26      2.38 o 
   4   5  31      237.33      247.54     18.76 o 
   5   5  31        2.32        5.90      3.03 o 
   0   6  31      622.72      666.38     57.70 o 
   1   6  31       29.41       21.00      4.04 o 
   2   6  31        4.43        6.31      2.18 o 
   0   0  32       12.88       15.40      5.03 o 
   1   0  32       22.48       29.19      7.23 o 
   2   0  32        5.10        9.84      3.12 o 
   3   0  32      329.75      321.04     20.81 o 
   4   0  32        5.93        6.97      3.13 o 
   5   0  32     1227.15     1270.25    122.66 o 
   6   0  32        0.25       10.05      5.90 o 
   7   0  32      180.10      225.60     29.06 o 
   1   1  32       11.22       10.98      2.14 o 
   2   1  32      109.95      103.95      9.57 o 
   3   1  32      353.15      369.75     16.72 o 
   4   1  32       27.49       28.72      4.54 o 
   5   1  32      140.66      142.65     11.83 o 
   6   1  32        2.36        7.25      2.53 o 
   7   1  32        0.62        6.44      2.56 o 
   0   2  32      208.80      224.24     17.44 o 
   1   2  32       65.28       58.50      6.40 o 
   2   2  32      164.11      168.12      9.41 o 
   3   2  32      207.11      227.30      8.65 o 
   4   2  32        0.51        2.99      1.73 o 
   5   2  32       17.35       11.02      2.88 o 
   6   2  32      370.36      414.39     24.57 o 
   1   3  32      660.08      663.09     19.62 o 
   2   3  32       48.19       38.47      5.18 o 
   3   3  32       27.78       28.15      4.59 o 
   4   3  32       99.00       84.64     11.31 o 
   5   3  32        0.80        3.91      1.79 o 
   6   3  32       59.33       36.54      6.30 o 
   0   4  32       19.65       19.37      4.87 o 
   1   4  32       43.06       42.43      5.94 o 
   2   4  32        0.21        6.11      2.08 o 
   3   4  32       57.41       46.91      7.27 o 
   4   4  32       33.18       40.79      6.78 o 
   5   4  32        9.06       12.31      3.87 o 
   1   5  32        1.18        7.96      2.64 o 
   2   5  32        2.04        4.81      1.74 o 
   3   5  32      167.53      144.03     15.66 o 
   1   1  33       94.77      101.61      8.79 o 
   2   1  33       45.22       38.73      4.39 o 
   3   1  33       97.42       69.56      7.58 o 
   4   1  33      402.09      414.67     21.04 o 
   5   1  33       11.90       14.51      3.64 o 
   6   1  33      568.40      622.67     42.96 o 
   0   2  33      110.70      121.33     10.83 o 
   1   2  33        0.71        4.28      1.52 o 
   2   2  33        1.91        5.15      1.63 o 
   3   2  33       22.06       20.41      3.97 o 
   4   2  33       17.18       16.89      3.24 o 
   5   2  33      184.06      204.51     15.35 o 
   6   2  33       33.96       21.51      5.40 o 
   1   3  33        8.58       13.44      2.54 o 
   2   3  33       46.80       45.32      5.74 o 
   3   3  33      162.71      160.01     12.18 o 
   4   3  33       69.68       58.96     10.11 o 
   5   3  33      172.06      151.13     15.31 o 
   0   4  33       83.74       73.80     15.38 o 
   1   4  33       67.58       66.83      8.58 o 
   2   4  33       96.03       97.96     11.00 o 
   3   4  33       57.49       44.12      8.42 o 
   4   4  33      425.95      450.38     38.76 o 
   1   5  33        3.68        5.39      1.85 o 
   0   0  34      160.88      160.12     31.15 o 
   1   0  34       74.78       58.69     12.03 o 
   2   0  34       63.63       46.16      7.02 o 
   3   0  34      296.40      279.01     22.92 o 
   4   0  34       59.68       56.36     11.67 o 
   5   0  34      383.12      492.01     47.97 o 
   1   1  34        0.02        2.53      1.43 o 
   2   1  34       79.15       75.06      8.73 o 
   3   1  34       32.79       29.06      4.91 o 
   4   1  34       12.14       13.05      3.03 o 
   5   1  34       59.16       37.88      8.13 o 
   0   2  34       77.09       53.85      9.60 o 
   1   2  34       20.88       18.51      3.15 o 
   2   2  34       13.41       18.63      3.55 o 
   3   2  34        0.71        2.70      1.43 o 
   4   2  34       68.45       55.57      9.58 o 
   5   2  34        5.82        6.50      2.72 o 
   1   3  34       27.25       22.13      4.44 o 
   2   3  34       76.44       55.83      9.23 o 
   3   3  34      106.28       93.23     13.63 o 
   4   3  34        0.04        2.53      3.29 o 
   0   4  34        5.55        7.50      3.28 o 
   1   4  34      142.28      117.12     13.17 o 
   2   4  34       38.91       31.22      5.51 o 
   1   1  35       20.76       17.92      3.22 o 
   2   1  35       37.45       29.85      5.04 o 
   3   1  35      120.13       89.64     13.91 o 
   4   1  35        8.44        8.87      2.43 o 
   0   2  35      285.48      291.41     23.05 o 
   1   2  35      151.36      145.65     12.25 o 
   2   2  35       29.05       22.93      4.45 o 
   3   2  35       21.47       20.92      3.55 o 
   1   3  35       14.25        9.66      2.52 o 
   2   3  35      140.37      112.46     14.11 o 
   0   0  36       95.89       82.51     29.32 o 
   1   0  36      225.24      229.92     20.45 o 
   2   0  36       12.72       13.42      6.64 o 
   1   1  36       12.71       13.39      3.02 o 
   2   1  36       35.34       23.93      5.02 o 
   0   2  36        0.01        2.53      3.22 o 
                                                 
